# Supplementary material for: Executive function abilities in cognitively healthy young and older adults—A cross-sectional study
Source: Front Aging Neurosci. 2023 Feb 8;15:976915. doi: 10.3389/fnagi.2023.976915 (PMC9945216; doi:10.3389/fnagi.2023.976915)
Supplement: Supplementary file 1 [file Data_Sheet_1.zip]

Archive with 3 entries (3 files):
- SuppMaterial.DOCX
- SuppTable5.XLSX
- SuppTable6.XLSX
