# Supplementary material for: Executive function abilities in cognitively healthy young and older adults—A cross-sectional study
Source: Front Aging Neurosci. 2023 Feb 8;15:976915. doi: 10.3389/fnagi.2023.976915 (PMC9945216; doi:10.3389/fnagi.2023.976915)
Supplement: Supplementary file 1 [file Data_Sheet_1.zip › SuppTable5.XLSX]

## Sheet: Sheet1
Table S5. Young Adults intercorrelation matrix of Executive Function z-score measures.
		TEA-DT-Err-Aud	TEA-DT-Err-Ct	PRP-ST-Err-Aud	PRP-DT-Err-Aud	PRP-DT-Err-Aud-1000	PRP-DT-ErrCosts-Aud	PRP-ST-Err-Vis	PRP-DT-Err-Vis	PRP-DT-ErrCosts-Vis	PRP-DT-Err-Vis-1000	PRPEff- Err	PRP-ST-RT-Aud	PRP-DT-RT-Aud	PRP-DT-RTCosts-Aud	PRP-ST-RT-Vis	PRP-DT-RT-Vis	PRP-DT-RTCosts-Vis	PRP-DT-RT-Vis-1000	PRPEff-RT	Stroop-CW	Stroop-Int	HSCT-RT-A	HSCT-RT-B	HSCT-RTCosts	InvHSCT S	TMT-RT-A	TMT-RT-B	TMT-RTCosts	TS-LocRep-RT	TS-LocShift-RT	TS-LocShift-RTCosts	TS-LocRep-Err	TS-LocShift-Err	TS-LocShift-ErrCosts	TS-MixBlRep-RT	TS-MixBlShift-RT	TS-MixBl-RTCosts	TS-MixBlRep-Err	TS-MixBlShift-Err	TS-MixBl-ErrCosts	TS-GlobRep-RT	TS-GlobShift-RT	TS-GlobShift-RTCosts	TS-GlobRep-Err	TS-GlobShift-Err	TS-GlobShift-ErrCosts	BDS-Err	NB-RT-0
TEA-DT-Err-Aud	r
	p
	N
TEA-DT-Err-Ct	r	-0.157921
	p	0.461126
	N	24
PRP-ST-Err-Aud	r	0.182288	0.0245064
	p	0.429027	0.916026
	N	21	21
PRP-DT-Err-Aud	r	-0.0238814	0.156205	0.715
	p	0.91816	0.498941	< 0.001
	N	21	21	24
PRP-DT-Err-Aud-1000	r	-0.0526467	0.200053	0.819	0.819
	p	0.820703	0.384595	< 0.001	< 0.001
	N	21	21	24	24
PRP-DT-ErrCosts-Aud	r	-0.242185	0.193459	-0.128316	0.601	0.225774
	p	0.290183	0.400777	0.550147	0.0018822	0.288786
	N	21	21	24	24	24
PRP-ST-Err-Vis	r	0.0875614	0.0260061	0.448	0.419	0.30627	0.0827089
	p	0.705867	0.910906	0.028052	0.04135	0.145514	0.700817
	N	21	21	24	24	24	24
PRP-DT-Err-Vis	r	-0.171304	0.0276562	0.749	0.649	0.721	0.0638982	0.601
	p	0.45781	0.905277	< 0.001	0.000605095	< 0.001	0.76675	0.00189859
	N	21	21	24	24	24	24	24
PRP-DT-ErrCosts-Vis	r	-0.290359	0.016304	0.579	.477*	0.658	0.0139528	-0.0457749	0.771
	p	0.20166	0.944079	0.00300496	0.0185311	< 0.001	0.948406	0.831803	< 0.001
	N	21	21	24	24	24	24	24	24
PRP-DT-Err-Vis-1000	r	0.1345	-0.327053	0.531	0.392425	0.529	-0.0496397	0.366298	0.532	0.373245
	p	0.561062	0.147862	0.00765415	0.0578619	0.00781414	0.817825	0.0783289	0.00743061	0.0724203
	N	21	21	24	24	24	24	24	24	24
PRPEff- Err	r	-0.282985	0.400313	-0.0649657	0.0221671	-0.0844036	0.105722	0.0172687	0.11942	0.135493	-0.777
	p	0.213871	0.0721465	0.762961	0.918113	0.69497	0.622957	0.936167	0.578347	0.527868	< 0.001
	N	21	21	24	24	24	24	24	24	24	24
PRP-ST-RT-Aud	r	-0.128845	0.000342555	0.495	0.465	0.667	0.094514	-0.0538512	0.430	0.581	0.437	-0.192793
	p	0.577791	0.998824	0.0139355	0.0219342	< 0.001	0.660451	0.802654	0.0357556	0.00291503	0.0326003	0.36675
	N	21	21	24	24	24	24	24	24	24	24	24
PRP-DT-RT-Aud	r	0.0888716	-0.00809843	0.284277	0.166076	0.382855	-0.0893224	0.0328045	0.182616	0.202097	0.543	-0.502	0.472
	p	0.701659	0.972208	0.178208	0.437997	0.0648128	0.678098	0.879053	0.393056	0.343621	0.00605758	0.012529	0.020013
	N	21	21	24	24	24	24	24	24	24	24	24	24
PRP-DT-RTCosts-Aud	r	0.178793	-0.0094016	0.0156339	-0.0996546	0.0208454	-0.15928	0.070314	-0.0594175	-0.130293	0.344064	-0.448	-0.0846003	0.839
	p	0.43808	0.967737	0.942199	0.64315	0.922981	0.457229	0.74406	0.78271	0.543969	0.0997046	0.0282659	0.694293	< 0.001
	N	21	21	24	24	24	24	24	24	24	24	24	24	24
PRP-ST-RT-Vis	r	-0.23152	0.13609	0.103537	0.0648627	0.242102	-0.0263231	-0.363061	0.0266189	0.322583	0.0543371	-0.0439297	0.681	0.397612	0.0286168
	p	0.312591	0.556398	0.6302	0.763327	0.254372	0.902826	0.0812039	0.901739	0.124196	0.800908	0.838494	< 0.001	0.054343	0.894402
	N	21	21	24	24	24	24	24	24	24	24	24	24	24	24
PRP-DT-RT-Vis	r	0.0722401	0.0217708	0.200585	0.122803	0.319406	-0.0550502	-0.0620303	0.135228	0.218441	0.501	-0.487	0.539	0.950	0.740	0.454
	p	0.755663	0.925373	0.347319	0.567549	0.128158	0.798348	0.773393	0.528683	0.305145	0.0126637	0.0158397	0.00653647	< 0.001	< 0.001	0.0258639
	N	21	21	24	24	24	24	24	24	24	24	24	24	24	24	24
PRP-DT-RTCosts-Vis	r	0.142253	-0.0135869	0.190373	0.116129	0.281031	-0.0528468	0.0359176	0.140708	0.147238	0.534	-0.521	0.396465	0.928	0.804	0.211604	0.967
	p	0.538481	0.953388	0.372911	0.588937	0.183432	0.806266	0.867669	0.511951	0.492355	0.00721307	0.00897415	0.0551063	< 0.001	< 0.001	0.320903	< 0.001
	N	21	21	24	24	24	24	24	24	24	24	24	24	24	24	24	24
PRP-DT-RT-Vis-1000	r	-0.0737674	-0.00447181	0.386806	0.263962	0.548	-0.0676339	-0.107493	0.18862	0.3214	0.591	-0.553	0.584	0.821	0.566	0.503	0.796	0.729
	p	0.750653	0.984652	0.0618696	0.212632	0.00557544	0.753515	0.617113	0.377409	0.12566	0.0023654	0.00510221	0.00271123	< 0.001	0.00391343	0.0121508	< 0.001	< 0.001
	N	21	21	24	24	24	24	24	24	24	24	24	24	24	24	24	24	24
PRPEff-RT	r	0.221352	0.0419964	-0.217773	-0.171718	-0.250598	0.00529144	0.0501992	-0.0447886	-0.0959802	-0.0134546	-0.0175228	0.0587371	0.39846	0.414	0.0331704	0.516	0.557	-0.108237
	p	0.334904	0.856567	0.306663	0.422368	0.237564	0.980423	0.815806	0.835378	0.655499	0.950246	0.93523	0.785141	0.0537837	0.0443273	0.877714	0.00983891	0.0047342	0.614664
	N	21	21	24	24	24	24	24	24	24	24	24	24	24	24	24	24	24	24
Stroop-CW	r	0.158843	-0.0443322	-0.12162	-0.260037	-0.222316	-0.229952	-0.36707	-0.164427	0.0870044	0.118197	-0.260864	0.209901	0.331469	0.24494	0.426	0.354657	0.267022	0.191777	0.310871
	p	0.480156	0.844693	0.571315	0.219764	0.296429	0.279715	0.0776547	0.442624	0.686031	0.582273	0.218248	0.324903	0.113585	0.248673	0.0378962	0.0890389	0.207181	0.36933	0.139255
	N	22	22	24	24	24	24	24	24	24	24	24	24	24	24	24	24	24	24	24
Stroop-Int	r	0.142677	0.081149	-0.143018	-0.313681	-0.279385	-0.28161	-0.241713	-0.15994	-0.00728222	-0.0171779	-0.0987738	-0.10418	0.156203	0.240817	0.147097	0.129147	0.0995406	0.0355527	0.16168	0.880
	p	0.526471	0.719597	0.504976	0.135528	0.186121	0.182492	0.25516	0.45534	0.97306	0.936502	0.646102	0.628065	0.466076	0.256979	0.492775	0.547547	0.643531	0.869002	0.450388	< 0.001
	N	22	22	24	24	24	24	24	24	24	24	24	24	24	24	24	24	24	24	24	26
HSCT-RT-A	r	-0.142717	0.387975	0.236885	0.325067	0.278362	0.18758	-0.0417544	0.0108158	0.0462808	-0.105639	0.130951	0.118687	0.0664868	0.00198504	0.191257	0.0580893	0.00995189	0.0543247	0.0185021	-0.138956	-0.0701025
	p	0.505882	0.0610183	0.276468	0.130158	0.198397	0.391401	0.849966	0.960936	0.83391	0.631426	0.551463	0.58963	0.763101	0.992828	0.382012	0.79234	0.964054	0.805539	0.933222	0.517273	0.744804
	N	24	24	23	23	23	23	23	23	23	23	23	23	23	23	23	23	23	23	23	24	24
HSCT-RT-B	r	0.101489	0.282423	0.0233821	0.0236249	0.105007	0.00671623	-0.224636	-0.0808851	0.0762504	-0.220744	0.196634	0.171764	0.129234	0.0402959	0.055189	0.267642	0.277873	0.0726482	0.337194	0.00829595	-0.0628935	0.308751
	p	0.637017	0.181178	0.915664	0.914791	0.633479	0.975737	0.302783	0.713708	0.729497	0.311456	0.368515	0.433236	0.556737	0.855152	0.802505	0.216956	0.199221	0.741842	0.115619	0.969311	0.770321	0.124863
	N	24	24	23	23	23	23	23	23	23	23	23	23	23	23	23	23	23	23	23	24	24	26
HSCT-RTCosts	r	0.176209	0.127694	-0.0864799	-0.127434	-0.0213387	-0.080698	-0.2131	-0.0888106	0.0573311	-0.179218	0.142424	0.122402	0.102754	0.0407989	-0.0322227	0.249999	0.283087	0.0498423	0.340519	0.0733286	-0.0325534	-0.140339	0.898
	p	0.410147	0.5521	0.694799	0.562291	0.923012	0.714343	0.328929	0.686973	0.794994	0.41323	0.516812	0.577949	0.640823	0.853363	0.883958	0.249947	0.19057	0.821322	0.111848	0.733467	0.879972	0.494105	< 0.001
	N	24	24	23	23	23	23	23	23	23	23	23	23	23	23	23	23	23	23	23	24	24	26	26
InvHSCT S	r	-0.0482208	0.375528	0.29416	0.228295	0.413034	-0.0116128	-0.0172524	0.25093	0.325242	-0.018719	0.208489	0.306053	0.0981925	-0.0779191	0.00172383	0.191532	0.209463	0.155507	0.0944942	-0.179709	-0.204835	0.23715	0.822	0.746
	p	0.822951	0.0705539	0.173059	0.294767	0.05013	0.95806	0.937724	0.24813	0.12994	0.932441	0.339747	0.155527	0.65579	0.723799	0.993772	0.381314	0.337444	0.478621	0.668019	0.400761	0.336982	0.243414	< 0.001	< 0.001
	N	24	24	23	23	23	23	23	23	23	23	23	23	23	23	23	23	23	23	23	24	24	26	26	26
TMT-RT-A	r	-0.00850974	0.118982	0.157668	0.0476084	0.125786	-0.128503	0.279009	0.181187	0.00375179	0.338175	-0.258903	0.166468	0.561	0.562	0.472	0.546	0.475	0.423	0.302725	0.174026	0.0928479	-0.000322296	0.0372757	0.0386129	0.00694236
	p	0.971596	0.61734	0.483451	0.833366	0.576999	0.56873	0.208598	0.419697	0.986779	0.123717	0.244647	0.459048	0.00657827	0.00649609	0.0265201	0.00857751	0.0253858	0.0499338	0.170871	0.416062	0.666096	0.998864	0.869188	0.864537	0.975539
	N	20	20	22	22	22	22	22	22	22	22	22	22	22	22	22	22	22	22	22	24	24	22	22	22	22
TMT-RT-B	r	-0.330424	0.391397	-0.0210512	0.216552	0.285762	0.358934	-0.243724	0.2282	0.504	0.22352	-0.101317	0.233437	0.405999	0.369295	0.414885	0.429206	0.370753	0.513	0.0414152	0.420078	0.415562	-0.0156199	-0.0337286	-0.0290884	0.00134151	0.448111
	p	0.211315	0.133833	0.936083	0.403813	0.266194	0.157108	0.345845	0.378354	0.0391369	0.388476	0.698815	0.367204	0.105876	0.144614	0.0977343	0.0855709	0.142912	0.0352775	0.874599	0.0733462	0.076818	0.952554	0.897746	0.911758	0.995923	0.05434
	N	16	16	17	17	17	17	17	17	17	17	17	17	17	17	17	17	17	17	17	19	19	17	17	17	17	19
TMT-RTCosts	r	-0.384732	0.291177	-0.0698123	0.231104	0.252277	0.438797	-0.386258	0.212321	0.608	0.0722936	0.060824	0.182385	0.0919122	0.029856	0.169332	0.120513	0.0918999	0.286452	-0.259488	0.359551	0.394022	-0.124454	-0.0495053	0.00502716	0.0439185	-0.15253	0.815
	p	0.141173	0.273887	0.790052	0.372148	0.328639	0.0780622	0.125663	0.413282	0.00955264	0.782755	0.816619	0.483537	0.725707	0.909438	0.515878	0.644996	0.725742	0.264991	0.314528	0.130549	0.0950727	0.63414	0.850341	0.984723	0.867081	0.533029	< 0.001
	N	16	16	17	17	17	17	17	17	17	17	17	17	17	17	17	17	17	17	17	19	19	17	17	17	17	19	19
TS-LocRep-RT	r	0.0262037	0.123117	0.183351	0.163192	0.392995	0.0625793	-0.135509	0.181376	0.283738	0.512	-0.411049	0.674	0.695	0.351563	0.675	0.774	0.661	0.683	0.288421	0.250426	-0.00164844	0.131277	0.215184	0.162827	0.202388	0.461	0.414211	0.199302
	p	0.905529	0.575713	0.402358	0.456873	0.0635849	0.77667	0.53757	0.407533	0.189508	0.0125423	0.0513547	0.000418765	0.000232812	0.099967	0.000411277	1.46234e-05	0.000587762	0.000328893	0.181991	0.237897	0.993901	0.531645	0.301604	0.436765	0.331936	0.031017	0.098335	0.443145
	N	23	23	23	23	23	23	23	23	23	23	23	23	23	23	23	23	23	23	23	24	24	25	25	25	25	22	17	17
TS-LocShift-RT	r	0.0341157	0.159681	0.209995	0.158858	0.364934	0.0304443	-0.201872	0.132608	0.275163	0.459	-0.387403	0.676	0.705	0.36159	0.706	0.769	0.647	0.659	0.315444	0.272974	-0.00576213	0.209369	0.2163	0.127968	0.209079	0.488	0.387678	0.146536	0.971
	p	0.877189	0.466744	0.33619	0.469074	0.0868618	0.890323	0.355636	0.546393	0.203819	0.0277056	0.0677924	0.000399938	0.000172114	0.0900122	0.000166321	1.80981e-05	0.000857995	0.000633532	0.142597	0.196849	0.978682	0.315167	0.299043	0.54213	0.315854	0.021253	0.124159	0.574658	< 0.001
	N	23	23	23	23	23	23	23	23	23	23	23	23	23	23	23	23	23	23	23	24	24	25	25	25	25	22	17	17	26
TS-LocShift-RTCosts	r	0.0400185	0.184793	0.0850993	-0.0381783	-0.163518	-0.138407	-0.252448	-0.22094	-0.0706033	-0.280308	0.147864	-0.078163	-0.0467855	-0.00360182	0.0418173	-0.118636	-0.144168	-0.185171	0.0733913	0.0529922	-0.0159264	0.299272	-0.0158782	-0.154514	0.00758087	0.0345007	-0.252497	-0.327359	-0.243836	-0.00372035
	p	0.856139	0.398604	0.699449	0.862692	0.455961	0.528823	0.245185	0.311016	0.748878	0.195148	0.500755	0.722968	0.832124	0.986987	0.849742	0.589789	0.511638	0.397623	0.73929	0.805743	0.94112	0.14614	0.939951	0.46084	0.971311	0.878855	0.328203	0.199625	0.229985	0.985609
	N	23	23	23	23	23	23	23	23	23	23	23	23	23	23	23	23	23	23	23	24	24	25	25	25	25	22	17	17	26	26
TS-LocRep-Err	r	-0.175013	-0.138114	0.0818235	0.185698	0.331875	0.193836	-0.0112745	0.305222	0.334693	0.153996	0.0355623	0.589	-0.0517134	-0.417	0.324846	-0.0469352	-0.147869	0.0332629	-0.126562	0.0456133	-0.0878802	-0.108364	0.0591701	0.111403	0.0920292	-0.241173	-0.0562783	0.133042	0.246418	0.181745	-0.292044
	p	0.424453	0.529704	0.710525	0.396256	0.121843	0.375505	0.95928	0.156711	0.118517	0.482957	0.872022	0.00312017	0.814725	0.0475494	0.130434	0.831594	0.500741	0.880237	0.564992	0.832388	0.68303	0.60613	0.778749	0.596006	0.661735	0.279595	0.830129	0.610726	0.224932	0.374229	0.147706
	N	23	23	23	23	23	23	23	23	23	23	23	23	23	23	23	23	23	23	23	24	24	25	25	25	25	22	17	17	26	26	26
TS-LocShift-Err	r	-0.431	0.19895	0.353095	0.555	0.649	0.474	0.320667	0.69	0.529	0.199199	0.233772	0.511	0.0436421	-0.264804	0.108039	0.0353897	0.00749984	0.166567	-0.184515	-0.279151	-0.307934	-0.0609998	0.0894968	0.121038	0.316592	-0.0102192	0.346407	0.409519	0.0902204	0.0296362	-0.255918	0.652
	p	0.0402609	0.362786	0.0983957	0.00602871	0.000797301	0.0224081	0.135745	0.000266279	0.00944655	0.362174	0.283014	0.0127242	0.843263	0.222056	0.62365	0.872639	0.972907	0.447488	0.399324	0.186504	0.143227	0.772081	0.670523	0.564389	0.123101	0.963999	0.173166	0.102595	0.661164	0.885726	0.206987	< 0.001
	N	23	23	23	23	23	23	23	23	23	23	23	23	23	23	23	23	23	23	23	24	24	25	25	25	25	22	17	17	26	26	26	26
TS-LocShift-ErrCosts	r	-0.426	0.355861	0.422	0.617	0.634	0.499	0.45	0.711	0.466	0.153813	0.293545	0.243354	0.10037	-0.0385998	-0.104882	0.0853965	0.125807	0.203038	-0.154713	-0.405	-0.344865	-0.000298706	0.0733326	0.076262	0.343063	0.085185	0.434618	0.437895	-0.0612632	-0.0934832	-0.12238	0.124672	0.834
	p	0.0425922	0.0956046	0.0450895	0.00170781	0.00116419	0.0152603	0.0313955	0.000143021	0.0249326	0.483484	0.174002	0.263172	0.648628	0.86119	0.633887	0.698447	0.567334	0.352804	0.480897	0.0496826	0.0988665	0.998869	0.727569	0.717115	0.0931733	0.706235	0.0812729	0.0787472	0.766239	0.649666	0.551461	0.543973	< 0.001
	N	23	23	23	23	23	23	23	23	23	23	23	23	23	23	23	23	23	23	23	24	24	25	25	25	25	22	17	17	26	26	26	26	26
TS-MixBlRep-RT	r	-0.0948807	0.0965505	0.149207	0.13524	0.328112	0.0545093	-0.221989	0.10606	0.25995	0.414	-0.358277	0.681	0.769	0.428	0.827	0.790	0.634	0.683	0.314996	0.397093	0.12473	0.204712	0.0715599	-0.0201342	0.00686919	0.645	0.51	0.166284	0.839	0.859	-0.0220609	0.207712	0.0808705	-0.0454365
	p	0.666737	0.661209	0.496831	0.538386	0.12639	0.804891	0.308665	0.630059	0.230963	0.0495667	0.0932154	0.000344244	1.83957e-05	0.0415497	1.1126e-06	7.28835e-06	0.0011505	0.000328544	0.143195	0.0546873	0.561439	0.326294	0.733918	0.923897	0.974003	0.00117923	0.0363276	0.523573	< 0.001	< 0.001	0.914813	0.308583	0.694523	0.825559
	N	23	23	23	23	23	23	23	23	23	23	23	23	23	23	23	23	23	23	23	24	24	25	25	25	25	22	17	17	26	26	26	26	26	26
TS-MixBlShift-RT	r	0.0262037	0.123117	0.183351	0.163192	0.392995	0.0625793	-0.135509	0.181376	0.283738	0.512	-0.411049	0.674	0.695	0.351563	0.675	0.774	0.661	0.683	0.288421	0.250426	-0.00164844	0.131277	0.215184	0.162827	0.202388	0.461	0.414211	0.199302	1	0.971	-0.243836	0.246418	0.0902204	-0.0612632	0.839
	p	0.905529	0.575713	0.402358	0.456873	0.0635849	0.77667	0.53757	0.407533	0.189508	0.0125423	0.0513547	0.000418765	0.000232812	0.099967	0.000411277	1.46234e-05	0.000587762	0.000328893	0.181991	0.237897	0.993901	0.531645	0.301604	0.436765	0.331936	0.031017	0.098335	0.443145	< 0.001	< 0.001	0.229985	0.224932	0.661164	0.766239	< 0.001
	N	23	23	23	23	23	23	23	23	23	23	23	23	23	23	23	23	23	23	23	24	24	25	25	25	25	22	17	17	26	26	26	26	26	26	26
TS-MixBl-RTCosts	r	0.12097	0.116665	0.171522	0.150538	0.360403	0.0554176	-0.0293695	0.20589	0.240106	0.481	-0.363802	0.515	0.473	0.205061	0.388775	0.585	0.535	0.528	0.199817	0.0666277	-0.109109	0.0392403	0.280062	0.272625	0.312797	0.217852	0.25539	0.18515	0.898	0.836	-0.366275	0.22058	0.076871	-0.0598441	0.515	0.898
	p	0.582441	0.596029	0.433896	0.492955	0.0911499	0.801702	0.894174	0.345936	0.269795	0.0201479	0.0879194	0.0118986	0.022584	0.347924	0.0667408	0.0033997	0.00851816	0.00960957	0.360657	0.757073	0.611797	0.852266	0.175119	0.187344	0.127906	0.330089	0.322503	0.476815	< 0.001	< 0.001	0.0657186	0.278883	0.708968	0.771511	0.00714792	< 0.001
	N	23	23	23	23	23	23	23	23	23	23	23	23	23	23	23	23	23	23	23	24	24	25	25	25	25	22	17	17	26	26	26	26	26	26	26	26
TS-MixBlRep-Err	r	-0.306134	0.0172481	0.189727	0.491	0.516	0.539	0.20807	0.609	0.516	0.225185	0.155532	0.328251	-0.12341	-0.336698	-0.0502087	-0.0996248	-0.0959263	0.0255352	-0.202808	-0.151162	-0.154004	-0.0741459	0.129186	0.168301	0.31976	-0.134682	0.424633	0.574	-0.031125	-0.108116	-0.306912	0.512	0.815	0.693	-0.0736128	-0.031125	0.0103567
	p	0.155413	0.937739	0.385904	0.0172439	0.0117726	0.00797277	0.34074	0.00202882	0.0116788	0.301572	0.478549	0.12622	0.574798	0.11619	0.820029	0.651076	0.663274	0.907929	0.353362	0.480765	0.472456	0.724662	0.53826	0.42129	0.119191	0.550124	0.0893289	0.0160423	0.880025	0.599083	0.127244	0.0075527	< 0.001	< 0.001	0.720808	0.880025	0.959953
	N	23	23	23	23	23	23	23	23	23	23	23	23	23	23	23	23	23	23	23	24	24	25	25	25	25	22	17	17	26	26	26	26	26	26	26	26	26
TS-MixBlShift-Err	r	-0.175079	-0.137919	0.0814951	0.185867	0.331814	0.194402	-0.0115282	0.304884	0.334497	0.153881	0.0354652	0.589	-0.0518842	-0.418	0.325219	-0.0472158	-0.14829	0.0331244	-0.126826	0.0455889	-0.0879983	-0.108172	0.0582807	0.110391	0.0909193	-0.241975	-0.0563049	0.133434	0.246424	0.181796	-0.291868	1	0.651	0.124558	0.207857	0.246424	0.220473	0.511
	p	0.424275	0.530291	0.711638	0.395818	0.121915	0.374085	0.958365	0.157194	0.118745	0.483286	0.872369	0.00312178	0.814124	0.0474484	0.129969	0.830602	0.499507	0.880733	0.564174	0.832477	0.682625	0.606773	0.781995	0.599369	0.665581	0.27795	0.83005	0.609665	0.22492	0.374095	0.147962	< 0.001	< 0.001	0.544346	0.308238	0.22492	0.279122	0.00759111
	N	23	23	23	23	23	23	23	23	23	23	23	23	23	23	23	23	23	23	23	24	24	25	25	25	25	22	17	17	26	26	26	26	26	26	26	26	26	26
TS-MixBl-ErrCosts	r	0.0268182	-0.16841	-0.0491264	-0.156295	-0.00308163	-0.182234	-0.17238	-0.105797	0.000112808	0.00989519	-0.0773884	0.442	0.0336369	-0.233774	0.421	0.0209078	-0.100816	0.0198111	0.00579587	0.168713	0.0146207	-0.0670389	-0.0311699	-0.00143651	-0.137269	-0.0859121	-0.522	-0.511	0.306353	0.290362	-0.103039	0.760	0.131804	-0.380894	0.294238	0.306353	0.245186	-0.169037	0.761
	p	0.903323	0.442407	0.823849	0.476365	0.988866	0.405281	0.431565	0.630914	0.999592	0.964259	0.72561	0.0345927	0.8789	0.28301	0.0454107	0.924562	0.647165	0.928509	0.979061	0.430655	0.94594	0.750187	0.882417	0.994563	0.51291	0.703837	0.0316446	0.0362032	0.127973	0.150161	0.616444	< 0.001	0.520987	0.0548901	0.144548	0.127973	0.227334	0.40909	< 0.001
	N	23	23	23	23	23	23	23	23	23	23	23	23	23	23	23	23	23	23	23	24	24	25	25	25	25	22	17	17	26	26	26	26	26	26	26	26	26	26	26
TS-GlobRep-RT	r	-0.0948807	0.0965505	0.149207	0.13524	0.328112	0.0545093	-0.221989	0.10606	0.25995	0.414	-0.358277	0.681	0.769	0.428	0.827	0.79	0.634	0.683	0.314996	0.397093	0.12473	0.204712	0.0715599	-0.0201342	0.00686919	0.645	0.51	0.166284	0.839	0.859	-0.0220609	0.207712	0.0808705	-0.0454365	1	0.839	0.515	-0.0736128	0.207857	0.294238
	p	0.666737	0.661209	0.496831	0.538386	0.12639	0.804891	0.308665	0.630059	0.230963	0.0495667	0.0932154	0.000344244	1.83957e-05	0.0415497	1.1126e-06	7.28835e-06	0.0011505	0.000328544	0.143195	0.0546873	0.561439	0.326294	0.733918	0.923897	0.974003	0.00117923	0.0363276	0.523573	< 0.001	< 0.001	0.914813	0.308583	0.694523	0.825559	< 0.001	< 0.001	0.00714792	0.720808	0.308238	0.144548
	N	23	23	23	23	23	23	23	23	23	23	23	23	23	23	23	23	23	23	23	24	24	25	25	25	25	22	17	17	26	26	26	26	26	26	26	26	26	26	26	26
TS-GlobShift-RT	r	0.0174459	0.162363	0.218943	0.178559	0.386677	0.0507511	-0.195318	0.149616	0.289082	.459*	-0.376591	0.693	0.711	0.357314	0.708	0.773	0.651	0.663	0.316629	0.265896	-0.0143596	0.211924	0.230327	0.14135	0.223789	0.492	0.399719	0.157999	0.972	0.999	-0.0106129	0.204974	0.0608981	-0.0694889	0.860	0.972	0.836	-0.079753	0.205015	0.295562	0.860
	p	0.937027	0.459194	0.315522	0.414977	0.0683535	0.818117	0.371792	0.495637	0.180945	0.0277079	0.0765239	0.000247523	0.000144884	0.0941622	0.000159039	1.5123e-05	0.000768659	0.000568829	0.141021	0.209176	0.946904	0.309162	0.268013	0.500334	0.282208	0.0198986	0.111912	0.544748	< 0.001	< 0.001	0.958963	0.315146	0.767594	0.735885	< 0.001	< 0.001	< 0.001	0.698549	0.315048	0.142664	< 0.001
	N	23	23	23	23	23	23	23	23	23	23	23	23	23	23	23	23	23	23	23	24	24	25	25	25	25	22	17	17	26	26	26	26	26	26	26	26	26	26	26	26	26
TS-GlobShift-RTCosts	r	0.109654	0.184903	0.236287	0.180254	0.357974	0.0364711	-0.129148	0.157704	0.254166	0.4019	-0.313067	0.556	0.506	0.216045	0.447	0.593	0.527	0.503	0.250575	0.088427	-0.138301	0.170413	0.313264	0.246591	0.357535	0.261382	0.226517	0.120123	0.873	0.9	0.0014221	0.158053	0.0306806	-0.0748052	0.554	0.873	0.928	-0.0676182	0.157996	0.232384	0.554	0.901
	p	0.61844	0.398317	0.277718	0.410489	0.0935127	0.868779	0.557003	0.472351	0.241879	0.0573013	0.145795	0.0059087	0.0138147	0.322128	0.0326862	0.00287018	0.00971856	0.0144881	0.248821	0.681159	0.519269	0.4154	0.127307	0.234719	0.0793133	0.239997	0.381978	0.646074	< 0.001	< 0.001	0.994499	0.44062	0.881726	0.716468	0.00330563	< 0.001	< 0.001	0.742757	0.440787	0.253297	0.00330563	< 0.001
	N	23	23	23	23	23	23	23	23	23	23	23	23	23	23	23	23	23	23	23	24	24	25	25	25	25	22	17	17	26	26	26	26	26	26	26	26	26	26	26	26	26	26	26
TS-GlobRep-Err	r	-0.306134	0.0172481	0.189727	0.491	0.516	0.539	0.20807	0.609	0.516	0.225185	0.155532	0.328251	-0.12341	-0.336698	-0.0502087	-0.0996248	-0.0959263	0.0255352	-0.202808	-0.151162	-0.154004	-0.0741459	0.129186	0.168301	0.31976	-0.134682	0.424633	0.574	-0.031125	-0.108116	-0.306912	0.512	0.815	0.693	-0.0736128	-0.031125	0.0103567	1	0.511	-0.169037	-0.0736128	-0.079753	-0.0676182
	p	0.155413	0.937739	0.385904	0.0172439	0.0117726	0.00797277	0.34074	0.00202882	0.0116788	0.301572	0.478549	0.12622	0.574798	0.11619	0.820029	0.651076	0.663274	0.907929	0.353362	0.480765	0.472456	0.724662	0.53826	0.42129	0.119191	0.550124	0.0893289	0.0160423	0.880025	0.599083	0.127244	0.0075527	< 0.001	< 0.001	0.720808	0.880025	0.959953	< 0.001	0.00759111	0.40909	0.720808	0.698549	0.742757
	N	23	23	23	23	23	23	23	23	23	23	23	23	23	23	23	23	23	23	23	24	24	25	25	25	25	22	17	17	26	26	26	26	26	26	26	26	26	26	26	26	26	26	26
TS-GlobShift-Err	r	-0.426	0.209396	0.343056	0.535	0.624	0.454	0.328367	0.67	0.502	0.186016	0.234624	0.497	0.0322003	-0.268588	0.0914286	0.018202	-0.006708	0.148018	-0.185975	-0.266688	-0.29065	-0.070255	0.0728089	0.107984	0.29646	-0.0314272	0.315344	0.391179	0.0736942	0.0168839	-0.238606	0.651	0.997	0.83	0.0681003	0.0736942	0.0611418	0.791	0.651	0.149862	0.0681003	0.0477183	0.0200204	0.791
	p	0.0426748	0.337601	0.109032	0.00859867	0.00147848	0.0295638	0.126079	0.000464763	0.0145416	0.395432	0.281213	0.0159477	0.884038	0.215273	0.678219	0.934303	0.975767	0.500304	0.39554	0.207771	0.168254	0.738603	0.729443	0.607403	0.150152	0.88958	0.217605	0.120507	0.720512	0.934756	0.240447	< 0.001	< 0.001	< 0.001	0.740984	0.720512	0.76669	< 0.001	< 0.001	0.464957	0.740984	0.816941	0.922668	< 0.001
	N	23	23	23	23	23	23	23	23	23	23	23	23	23	23	23	23	23	23	23	24	24	25	25	25	25	22	17	17	26	26	26	26	26	26	26	26	26	26	26	26	26	26	26	26
TS-GlobShift-ErrCosts	r	-0.416	0.271338	0.36957	0.476	0.585	0.343019	0.34042	0.601	0.421	0.138705	0.239471	0.508	0.106878	-0.19336	0.14981	0.0757077	0.0400009	0.18839	-0.149412	-0.284261	-0.315081	-0.0570163	0.0320926	0.0596116	0.236816	0.0283034	0.206429	0.231235	0.115201	0.0772859	-0.167537	0.621	0.935	0.77	0.129053	0.115201	0.07735	0.563	0.621	0.287143	0.129053	0.104608	0.0610817	0.563	0.951
	p	0.0480779	0.210431	0.0826325	0.0215269	0.00336058	0.109072	0.111959	0.00240007	0.045653	0.527927	0.271102	0.0133688	0.627407	0.376699	0.495071	0.731353	0.856202	0.389322	0.496233	0.178233	0.133699	0.786617	0.878961	0.777138	0.254384	0.9005	0.426662	0.371871	0.575212	0.707465	0.413319	0.000707299	< 0.001	< 0.001	0.529797	0.575212	0.707233	0.00273168	0.000705394	0.15494	0.529797	0.611056	0.766913	0.00273168	< 0.001
	N	23	23	23	23	23	23	23	23	23	23	23	23	23	23	23	23	23	23	23	24	24	25	25	25	25	22	17	17	26	26	26	26	26	26	26	26	26	26	26	26	26	26	26	26	26
BDS-Err	r	-0.0473519	0.221263	0.263045	0.358985	0.267949	0.208681	0.118629	0.339988	0.330392	-0.0508228	0.312387	0.26111	0.121528	-0.0238924	-0.0296278	0.233347	0.26444	-0.0599248	0.468	-0.0327897	-0.188826	0.104626	0.2968	0.260648	0.347346	0.140985	0.206701	0.0995079	0.00983908	0.0441866	0.137428	-0.146336	0.144656	0.295913	-0.01069	0.00983908	0.0241212	0.186197	-0.146725	-0.30942	-0.01069	0.0553666	0.0994414	0.186197	0.118541	0.0659313
	p	0.826093	0.298784	0.214284	0.0849363	0.205548	0.327787	0.580886	0.104051	0.114835	0.813557	0.137236	0.217798	0.57161	0.911763	0.890693	0.272479	0.211775	0.780898	0.021187	0.873657	0.355578	0.610997	0.140921	0.198426	0.0821018	0.511112	0.395855	0.685252	0.961953	0.830289	0.503194	0.475643	0.480778	0.142169	0.958665	0.961953	0.90689	0.362437	0.474459	0.124006	0.958665	0.788209	0.628871	0.362437	0.564104	0.748969
	N	24	24	24	24	24	24	24	24	24	24	24	24	24	24	24	24	24	24	24	26	26	26	26	26	26	24	19	19	26	26	26	26	26	26	26	26	26	26	26	26	26	26	26	26	26	26
NB-RT-0	r	-0.0758657	0.106102	-0.0817984	-0.0607127	0.128093	0.0073607	-0.281052	-0.0717647	0.13427	0.235196	-0.329174	0.359156	0.760	0.637	0.615	0.738	0.634	0.609	0.35085	0.424	0.241038	0.1915	0.0597188	-0.0272865	0.00591507	0.386122	0.461	0.232322	0.651	0.700	0.102768	-0.109984	-0.141053	-0.106857	0.792	0.651	0.37793	-0.102625	-0.109752	-0.0498137	0.792	0.699	0.462	-0.102625	-0.163662	-0.16939	-0.0192676
	p	0.737207	0.638397	0.703965	0.778088	0.550847	0.972769	0.183397	0.738956	0.531634	0.268587	0.116259	0.0847764	1.67047e-05	0.000825524	0.00139434	3.80574e-05	0.000881903	0.00159415	0.0927684	0.0310704	0.235544	0.370034	0.781634	0.899286	0.978116	0.062371	0.0471506	0.338516	0.000573878	0.000138006	0.632756	0.60893	0.510908	0.619209	4.00575e-06	0.000573878	0.0686304	0.633233	0.609691	0.817197	4.00575e-06	0.000146593	0.0230844	0.633233	0.444778	0.42878	0.925568
	N	22	22	24	24	24	24	24	24	24	24	24	24	24	24	24	24	24	24	24	26	26	24	24	24	24	24	19	19	24	24	24	24	24	24	24	24	24	24	24	24	24	24	24	24	24	24	26	26
NB-RT-1	r	0.17594	-0.0620556	0.0196052	-0.111234	-0.104941	-0.180251	0.0337664	-0.0346949	-0.0702701	0.216446	-0.279624	0.158075	0.634	0.619	0.333598	0.626	0.591	0.293302	0.612	0.559	0.422	-0.016638	-0.0428837	-0.0367117	-0.139117	0.566	0.268336	-0.0680867	0.439	0.527	0.282881	-0.292322	-0.429	-0.355266	0.547	0.439	0.24456	-0.365334	-0.29234	-0.0642732	0.547	0.52	0.383103	-0.365334	-0.431	-0.399848	0.295694	0.591
	p	0.433509	0.783823	0.927551	0.604839	0.625544	0.399318	0.875533	0.872137	0.744214	0.309693	0.185728	0.460683	0.00088389	0.0012746	0.111145	0.00107286	0.00236224	0.164228	0.00147205	0.0030176	0.0316692	0.938494	0.842292	0.86477	0.516784	0.0039318	0.266668	0.781814	0.0316534	0.00808987	0.180442	0.165708	0.0365425	0.0884525	0.0056405	0.0316534	0.249432	0.0791769	0.165681	0.765419	0.0056405	0.00912926	0.0646247	0.0791769	0.0356285	0.0528785	0.142478	0.00147938
	N	22	22	24	24	24	24	24	24	24	24	24	24	24	24	24	24	24	24	24	26	26	24	24	24	24	24	19	19	24	24	24	24	24	24	24	24	24	24	24	24	24	24	24	24	24	24	26	26
NB-RT-2	r	-0.00479264	0.243081	0.0782778	0.0797218	0.166206	0.0236374	0.0605954	0.0469418	0.010382	0.0771438	-0.0555648	0.200922	0.464	0.399885	0.0992334	0.47	0.487	0.222038	0.458	0.250267	0.235344	0.280767	0.0107725	-0.119616	-0.00562718	0.20317	0.372705	0.168117	0.293912	0.344452	0.156775	-0.198568	-0.132643	-0.0302107	0.260284	0.293912	0.25379	-0.104823	-0.198688	-0.152831	0.260284	0.35157	0.358765	-0.104823	-0.145554	-0.144337	0.530	0.358135
	p	0.983112	0.275691	0.71618	0.711162	0.437634	0.912701	0.778506	0.827577	0.961599	0.72013	0.796501	0.346492	0.0224747	0.0528543	0.644561	0.0204539	0.0157483	0.297049	0.0245854	0.217541	0.247128	0.18386	0.960156	0.57772	0.979181	0.34101	0.116059	0.491467	0.163312	0.0992979	0.464427	0.352289	0.536665	0.888555	0.219311	0.163312	0.231441	0.625933	0.351993	0.475875	0.219311	0.092054	0.0851409	0.625933	0.497374	0.501016	0.005376	0.0724229
	N	22	22	24	24	24	24	24	24	24	24	24	24	24	24	24	24	24	24	24	26	26	24	24	24	24	24	19	19	24	24	24	24	24	24	24	24	24	24	24	24	24	24	24	24	24	24	26	26
NB-RT-3	r	0.0802824	0.126299	-0.00343815	-0.0738152	0.118882	-0.100811	-0.170374	-0.0718453	0.0459731	-0.0167423	-0.0337844	0.112998	0.325944	0.298526	-0.011565	0.323745	0.358424	0.211847	0.231758	0.204221	0.221397	-0.00535622	0.00234979	0.00493125	0.0345914	0.0149433	0.286516	0.260932	0.129038	0.169387	0.140176	-0.186895	-0.0991484	0.00535373	0.0314149	0.129038	0.182131	0.00355056	-0.186471	-0.221186	0.0314149	0.176446	0.270687	0.00355056	-0.100398	-0.137093	0.413	0.270273
	p	0.722476	0.575433	0.987279	0.731762	0.580074	0.63928	0.426062	0.738673	0.831085	0.938109	0.875467	0.59909	0.120101	0.156497	0.957227	0.122769	0.0854594	0.320336	0.275849	0.316966	0.277061	0.980183	0.991306	0.981755	0.872516	0.944749	0.234344	0.280591	0.547889	0.428787	0.513565	0.381868	0.644845	0.980192	0.884142	0.547889	0.394334	0.986863	0.382969	0.298955	0.884142	0.409508	0.200777	0.986863	0.640662	0.52296	0.036052	0.181759
	N	22	22	24	24	24	24	24	24	24	24	24	24	24	24	24	24	24	24	24	26	26	24	24	24	24	24	19	19	24	24	24	24	24	24	24	24	24	24	24	24	24	24	24	24	24	24	26	26
NB-RTCosts	r	0.118139	0.0709606	0.0449984	-0.0414075	0.0486749	-0.110198	-0.0118338	-0.0327721	-0.0315293	-0.157337	0.160143	-0.094808	-0.109224	-0.0648796	-0.377384	-0.0988941	-0.0004168	-0.139383	0.0347934	0.00301897	0.10857	-0.100927	-0.0273135	0.0186945	0.0328526	-0.172723	0.0663751	0.154505	-0.204121	-0.188208	0.091526	-0.136048	-0.0292926	0.0609338	-0.378172	-0.204121	-0.00779774	0.0568767	-0.13573	-0.202669	-0.378172	-0.179918	0.0401704	0.0568767	-0.018861	-0.0537991	0.429	-0.20813
	p	0.600547	0.753671	0.834617	0.847658	0.821309	0.60823	0.956234	0.879171	0.883723	0.462806	0.454761	0.659457	0.611422	0.763267	0.0690647	0.645698	0.998458	0.515974	0.871777	0.988322	0.597543	0.638893	0.899187	0.930908	0.878877	0.419615	0.787177	0.527675	0.338705	0.378473	0.670587	0.526163	0.891923	0.777299	0.0684395	0.338705	0.971153	0.791798	0.527139	0.342225	0.0684395	0.400202	0.85216	0.791798	0.930294	0.802842	0.0288515	0.307589
	N	22	22	24	24	24	24	24	24	24	24	24	24	24	24	24	24	24	24	24	26	26	24	24	24	24	24	19	19	24	24	24	24	24	24	24	24	24	24	24	24	24	24	24	24	24	24	26	26
NB-Err-0	r	-0.392911	0.0793242	0.447	0.601	0.664	0.341714	0.230481	0.519	0.465	0.373186	-0.0519731	0.679	0.190709	-0.203921	0.451	0.173256	0.0608632	0.3857	-0.26106	-0.0812006	-0.170575	0.367742	-0.0146872	-0.186526	0.149682	0.26949	0.363355	0.204432	0.405	0.381743	-0.150036	0.65	0.654	0.391855	0.424	0.405	0.294121	0.540	0.650	0.349942	0.424	0.404374	0.298514	0.540	0.631	0.584	0.0887773	0.0917482
	p	0.070468	0.725664	0.0284107	0.00188966	0.000399354	0.102193	0.27858	0.00940486	0.0221708	0.0724684	0.809411	0.000261752	0.372052	0.33919	0.0269156	0.418159	0.777551	0.062683	0.21789	0.693335	0.404776	0.0770715	0.945694	0.382825	0.48512	0.202854	0.126234	0.401175	0.0494523	0.0656602	0.484077	0.000580467	0.000523042	0.0582587	0.0387722	0.0494523	0.162999	0.00644349	0.0005828	0.0936749	0.0387722	0.0500078	0.156514	0.00644349	0.00093934	0.00275379	0.666274	0.655771
	N	22	22	24	24	24	24	24	24	24	24	24	24	24	24	24	24	24	24	24	26	26	24	24	24	24	24	19	19	24	24	24	24	24	24	24	24	24	24	24	24	24	24	24	24	24	24	26	26
NB-Err-1	r	0.168151	-0.302179	0.618	0.394807	0.327338	-0.145997	0.589	0.537	0.202615	0.507	-0.195205	0.266121	0.125414	-0.0225945	-0.0803127	0.0897133	0.121402	0.0533867	0.0717435	0.0985049	0.0915894	0.0743318	-0.11108	-0.149792	0.0055234	0.0757102	-0.243644	-0.246899	0.216423	0.198614	-0.100722	0.111369	-0.154628	-0.287355	0.0176854	0.216423	0.335344	-0.0542774	0.110945	0.170513	0.0176854	0.198951	0.321414	-0.0542774	-0.161704	-0.191312	0.224211	-0.109664
	p	0.454453	0.171683	0.00129693	0.0562244	0.118432	0.496051	0.00248043	0.00676564	0.342359	0.0114188	0.360668	0.208776	0.559278	0.916539	0.709111	0.676763	0.572009	0.804324	0.739031	0.632122	0.656331	0.729953	0.605343	0.484794	0.979565	0.725132	0.314812	0.308188	0.309746	0.352175	0.63958	0.6044	0.47064	0.173351	0.93463	0.309746	0.109172	0.801123	0.605784	0.42568	0.93463	0.351342	0.125643	0.801123	0.450319	0.370514	0.270844	0.593832
	N	22	22	24	24	24	24	24	24	24	24	24	24	24	24	24	24	24	24	24	26	26	24	24	24	24	24	19	19	24	24	24	24	24	24	24	24	24	24	24	24	24	24	24	24	24	24	26	26
NB-Err-2	r	-0.189135	0.143743	0.331368	0.336557	0.408	0.098751	0.267707	0.388418	0.272124	0.221727	0.0287747	0.376419	0.461	0.288219	0.155999	0.453	0.452	0.242127	0.401113	0.0736529	-0.0301898	0.384943	0.268162	0.0987192	0.283341	0.209577	0.165339	0.0106479	0.401393	0.433	0.0669092	0.0936821	0.0983697	0.0622448	0.298543	0.401393	0.395176	0.0729994	0.0932207	0.0533739	0.298543	0.448	0.487	0.0729994	0.0797111	0.071217	0.577	0.231313
	p	0.399237	0.523352	0.113702	0.107817	0.0475436	0.646178	0.205973	0.0606985	0.198302	0.297744	0.893823	0.0698355	0.0234559	0.172004	0.466667	0.0262089	0.0264982	0.254321	0.0520633	0.720663	0.883605	0.0632438	0.205174	0.646285	0.179704	0.325668	0.498757	0.965492	0.0518843	0.0345816	0.756077	0.663268	0.647458	0.772629	0.156472	0.0518843	0.0559743	0.734622	0.664832	0.80437	0.156472	0.0282277	0.0157931	0.734622	0.711199	0.740882	0.00203858	0.255553
	N	22	22	24	24	24	24	24	24	24	24	24	24	24	24	24	24	24	24	24	26	26	24	24	24	24	24	19	19	24	24	24	24	24	24	24	24	24	24	24	24	24	24	24	24	24	24	26	26
NB-Err-3	r	0.419986	0.0218146	0.503	0.444	0.416	0.0551206	0.283804	0.351827	0.213565	0.360187	-0.160803	0.37168	0.335397	0.149497	0.0242199	0.322194	0.346477	0.107137	0.37728	0.265291	0.181081	0.292703	0.178718	0.0489504	0.190853	0.0352658	0.0522435	-0.0124152	0.31271	0.363472	0.154973	0.110369	0.0192737	-0.0553241	0.152948	0.31271	0.375825	0.0795293	0.110001	0.068209	0.152948	0.375065	0.497	0.0795293	0.00510924	-0.0323169	0.37527	0.121395
	p	0.0516552	0.923236	0.0123026	0.0298257	0.0431109	0.798095	0.178963	0.0918002	0.316333	0.0838224	0.45288	0.0737203	0.109113	0.485667	0.910558	0.124676	0.0971954	0.618285	0.0691472	0.190259	0.376007	0.165132	0.403406	0.820314	0.371685	0.870051	0.831788	0.959768	0.136807	0.0808346	0.469639	0.607667	0.928773	0.797364	0.475533	0.136807	0.0703138	0.71183	0.608875	0.751483	0.475533	0.0709293	0.0135533	0.71183	0.981097	0.880838	0.0588774	0.554691
	N	22	22	24	24	24	24	24	24	24	24	24	24	24	24	24	24	24	24	24	26	26	24	24	24	24	24	19	19	24	24	24	24	24	24	24	24	24	24	24	24	24	24	24	24	24	24	26	26
NB-ErrCosts	r	0.503	0.00875714	0.446	0.359493	0.320365	0.00027235	0.255475	0.277992	0.14386	0.310827	-0.157816	0.271853	0.315489	0.188636	-0.049899	0.304723	0.348536	0.0468075	0.434	0.28727	0.21469	0.244352	0.186746	0.0797962	0.173469	0.00092586	0.00804307	-0.0393754	0.248649	0.306352	0.19135	-0.0107387	-0.106864	-0.133991	0.0777166	0.248649	0.336296	-0.0216117	-0.0110947	0.00345619	0.0777166	0.314094	0.462	-0.0216117	-0.117218	-0.147143	0.373455	0.110623
	p	0.0170961	0.969147	0.0289367	0.0844641	0.126953	0.998992	0.228253	0.188416	0.502447	0.139314	0.461427	0.198768	0.133168	0.377369	0.816889	0.147663	0.0950915	0.828063	0.0341328	0.15475	0.292243	0.249847	0.382255	0.710903	0.417581	0.996574	0.97393	0.872848	0.241353	0.145401	0.370416	0.96028	0.619186	0.532494	0.718134	0.241353	0.108108	0.920158	0.958965	0.987212	0.718134	0.134987	0.0230546	0.920158	0.585424	0.492638	0.060211	0.590587
	N	22	22	24	24	24	24	24	24	24	24	24	24	24	24	24	24	24	24	24	26	26	24	24	24	24	24	19	19	24	24	24	24	24	24	24	24	24	24	24	24	24	24	24	24	24	24	26	26
DT – Dual-task; RT – Response time; r – Pearson’s correlation coefficient; p – p-value; N – number of participants (after removal of outliers).
Test for Everday Attention (TEA) DT measures: TEA-DT-Err-Aud – Auditory DT error-rate; TEA-DT-Err-Ct – Telsphone code count DT error-rate
Psychological Refractory Period paradigm (PRP) measures: DT-Err-Aud – Auditory DT error-rate; DT-ErrCosts-Aud – Auditory DT error-rate cost; DT-Err-Vis – Visual DT error-rate; DT-ErrCosts-Vis – Visual DT error-rate cost; PRPEff - Err – PRP effect visual error-rate; DT-RT-Aud – Auditory DT RT; DT-RTCosts-Aud – Auditory DT RT cost; DT-RT-Vis – Visual DT RT; DT-RTCosts-Vis – Visual DT RT cost; PRPEf…
Stroop task measures: Stroop-CW – Colour-word score ; Stroop-Int – Interference score
Hayling sentence completion test (HSCT) measures: HSCT-RT-A – Part A RT; HSCT-RT-B – Part B RT; HSCT-RTCosts – ; HSCT S – Overall test score
Trial making task measures: TMT-RT-A – Part A RT; TMT-RT-B – Part B RT; TMT-RTCosts – TMT RT cost
Task switching task (TS) measures: TS-LocShift-RT – local shift RT; TS-LocShift-RTCosts – local shift RT cost; TS-LocShift-Err – local shift error-rate; TS-LocShift-ErrCosts – local shift error-rate cost; TS-MixBl-RT – mixed block shift RT; TS-MixBl-RTCosts – mixed block shift RT cost; TS-MixBl-Err – mixed block shift error-rate; TS-MixBl-ErrCosts – mixed block shift error-rate cost; TS-GlobShift…
Backward digit span (BDS) measure: BDS-Err - BDS error-rate
N-back (NB) measures: NB-RT-0 – 0-back RT; NB-RT-1 ­– 1-back RT; NB-RT-2 – 2-back RT; NB-RT-3 – 3-back RT; NB-RTCosts – RT cost; NB-Err-0 – 0-back error-rate; NB-Err-1 – 1-back error-rate; NB-Err-2 – 2-back error-rate; NB-Err-3 – 3-back error-rate; NB-ErrCosts – error-rate cost.
Bold p-values indicate significant effects, Bonferroni corrected alpha p < 0.00001539.
[truncated: 9 more columns]
