# Supplementary material for: Executive function abilities in cognitively healthy young and older adults—A cross-sectional study
Source: Front Aging Neurosci. 2023 Feb 8;15:976915. doi: 10.3389/fnagi.2023.976915 (PMC9945216; doi:10.3389/fnagi.2023.976915)
Supplement: Supplementary file 1 [file Data_Sheet_1.zip › SuppTable6.XLSX]

## Sheet: Sheet1
Table S6. Older Adults intercorrelation matrix of Executive Function z-score measures.
		TEA-DT-Err-Aud	TEA-DT-Err-Ct	PRP-ST-Err-Aud	PRP-DT-Err-Aud	PRP-DT-Err-Aud-1000	PRP-DT-ErrCosts-Aud	PRP-ST-Err-Vis	PRP-DT-Err-Vis	PRP-DT-ErrCosts-Vis	PRP-DT-Err-Vis-1000	PRPEff- Err	PRP-ST-RT-Aud	PRP-DT-RT-Aud	PRP-DT-RTCosts-Aud	PRP-ST-RT-Vis	PRP-DT-RT-Vis	PRP-DT-RTCosts-Vis	PRP-DT-RT-Vis-1000	PRPEff-RT	Stroop-CW	Stroop-Int	HSCT-RT-A	HSCT-RT-B	HSCT-RTCosts	InvHSCT S	TMT-RT-A	TMT-RT-B	TMT-RTCosts	TS-LocRep-RT	TS-LocShift-RT	TS-LocShift-RTCosts	TS-LocRep-Err	TS-LocShift-Err	TS-LocShift-ErrCosts	TS-MixBlRep-RT	TS-MixBlShift-RT	TS-MixBl-RTCosts	TS-MixBlRep-Err	TS-MixBlShift-Err	TS-MixBl-ErrCosts	TS-GlobRep-RT	TS-GlobShift-RT	TS-GlobShift-RTCosts	TS-GlobRep-Err	TS-GlobShift-Err	TS-GlobShift-ErrCosts	BDS-Err	NB-RT-0
TEA-DT-Err-Aud	r
	p
	N
TEA-DT-Err-Ct	r	0.06353
	p	0.79017
	N	20
PRP-ST-Err-Aud	r	0.226472	0.506
	p	0.351158	0.0270008
	N	19	19
PRP-DT-Err-Aud	r	0.307326	0.418725	0.849
	p	0.200579	0.0743734	< 0.001
	N	19	19	22
PRP-DT-Err-Aud-1000	r	0.281922	0.465	0.930	0.872
	p	0.242262	0.0446302	< 0.001	< 0.001
	N	19	19	22	22
PRP-DT-ErrCosts-Aud	r	0.201449	-0.0834756	-0.0816772	0.457	0.0786219
	p	0.40823	0.734042	0.717844	0.0324193	0.728004
	N	19	19	22	22	22
PRP-ST-Err-Vis	r	-0.0128037	0.184913	0.324447	0.234592	0.512	-0.103626
	p	0.95851	0.448528	0.140709	0.293322	0.0148685	0.646296
	N	19	19	22	22	22	22
PRP-DT-Err-Vis	r	-0.137583	0.538	0.420686	0.317054	0.354549	-0.110073	0.193694
	p	0.574333	0.0174053	0.0512264	0.150516	0.105445	0.625806	0.387756
	N	19	19	22	22	22	22	22
PRP-DT-ErrCosts-Vis	r	-0.124625	0.424174	0.258861	0.199765	0.10595	-0.0589168	-0.281054	0.887
	p	0.611217	0.0702981	0.244727	0.372758	0.638881	0.794525	0.205143	< 0.001
	N	19	19	22	22	22	22	22	22
PRP-DT-Err-Vis-1000	r	0.196237	0.239253	0.611	0.663	0.543	0.222147	0.203546	0.518	0.410461
	p	0.420714	0.323885	0.00251234	0.00076862	0.00901167	0.320404	0.363587	0.0136366	0.057769
	N	19	19	22	22	22	22	22	22	22
PRPEff- Err	r	-0.357469	0.422097	-0.130975	-0.291599	-0.136995	-0.329622	0.0138475	0.579	0.560	-0.397475
	p	0.132954	0.0718321	0.561255	0.187933	0.543231	0.13412	0.95123	0.00470751	0.00667985	0.0669794
	N	19	19	22	22	22	22	22	22	22	22
PRP-ST-RT-Aud	r	0.244918	0.514	0.282154	0.164069	0.299104	-0.165472	-0.0394709	0.127653	0.143445	-0.0360332	0.171212
	p	0.312209	0.0244033	0.203299	0.465637	0.176301	0.461776	0.861554	0.571311	0.524223	0.873514	0.44616
	N	19	19	22	22	22	22	22	22	22	22	22
PRP-DT-RT-Aud	r	-0.0300768	0.0337032	-0.114504	-0.101074	-0.133255	0.00208206	-0.23828	-0.102955	0.0114052	-0.225367	0.104241	0.517
	p	0.902718	0.891052	0.611879	0.654475	0.554398	0.992663	0.285578	0.648441	0.959825	0.313258	0.644328	0.0137776
	N	19	19	22	22	22	22	22	22	22	22	22	22
PRP-DT-RTCosts-Aud	r	-0.200525	-0.301947	-0.308868	-0.219887	-0.34129	0.105141	-0.2538	-0.199481	-0.0757161	-0.240851	0.0154765	-0.01705	0.847
	p	0.410428	0.208979	0.161923	0.325478	0.120077	0.641457	0.254402	0.373452	0.737707	0.280256	0.945501	0.939969	< 0.001
	N	19	19	22	22	22	22	22	22	22	22	22	22	22
PRP-ST-RT-Vis	r	0.0732268	0.164184	0.0940321	0.0186819	0.194886	-0.123055	0.213967	0.0306902	-0.0706557	-0.229709	0.251696	0.36498	0.297678	0.121129
	p	0.765765	0.501803	0.677242	0.934235	0.384784	0.585363	0.338998	0.892155	0.754698	0.303774	0.258494	0.0948859	0.178473	0.591292
	N	19	19	22	22	22	22	22	22	22	22	22	22	22	22
PRP-DT-RT-Vis	r	0.0784784	0.266818	0.097555	0.107613	0.11278	0.0387861	-0.0757399	0.00287751	0.0384526	-0.140758	0.13715	0.607	0.931	0.71	0.399631
	p	0.749462	0.269485	0.665816	0.633594	0.617282	0.863935	0.737628	0.98986	0.865094	0.532103	0.542772	0.00273925	< 0.001	< 0.001	0.0653776
	N	19	19	22	22	22	22	22	22	22	22	22	22	22	22	22
PRP-DT-RTCosts-Vis	r	0.0680072	0.247885	0.0846844	0.11067	0.0804157	0.0662213	-0.123972	-0.00316622	0.0552351	-0.103109	0.0948096	0.572	0.929	0.731	0.222168	0.983
	p	0.782063	0.306198	0.707888	0.623921	0.722033	0.769678	0.582548	0.988843	0.807123	0.647949	0.674715	0.00545374	< 0.001	< 0.001	0.320356	< 0.001
	N	19	19	22	22	22	22	22	22	22	22	22	22	22	22	22	22
PRP-DT-RT-Vis-1000	r	0.213141	0.532	0.697	0.659	0.72	0.0699259	0.265814	0.228867	0.098809	0.298399	-0.0387744	0.639	0.39567	0.065739	0.444	0.597	0.544
	p	0.380966	0.0191557	< 0.001	0.00086013	< 0.001	0.757158	0.231829	0.305598	0.661766	0.177373	0.863975	0.00138062	0.068343	0.771312	0.0386391	0.00338647	0.00879698
	N	19	19	22	22	22	22	22	22	22	22	22	22	22	22	22	22	22
PRPEff-RT	r	-0.0772164	-0.107648	-0.461	-0.416821	-0.462	-0.0103233	-0.316034	-0.187661	-0.0348702	-0.424	0.202493	0.219228	0.824	0.826	0.12497	0.742	0.764	-0.0957473
	p	0.753371	0.660915	0.0308345	0.0536288	0.0304434	0.963633	0.151905	0.402988	0.877567	0.0492944	0.366128	0.326966	< 0.001	< 0.001	0.579493	< 0.001	< 0.001	0.671671
	N	19	19	22	22	22	22	22	22	22	22	22	22	22	22	22	22	22	22
Stroop-CW	r	0.587	0.44365	0.354665	0.370382	0.270787	0.101677	-0.121207	0.0457265	0.101762	0.359536	-0.2934	0.26056	-0.023497	-0.189174	0.0944227	0.141908	0.131781	0.345182	-0.11242
	p	0.0065481	0.0500655	0.105323	0.0897344	0.222884	0.652539	0.59105	0.839868	0.652266	0.100295	0.185095	0.241534	0.917335	0.399138	0.675972	0.528723	0.558827	0.115638	0.618414
	N	20	20	22	22	22	22	22	22	22	22	22	22	22	22	22	22	22	22	22
Stroop-Int	r	0.460	0.140389	0.140741	0.190741	0.0190671	0.122909	-0.248643	-0.00180187	0.115231	0.377859	-0.361821	-0.0354811	-0.221365	-0.23652	-0.0965355	-0.15296	-0.143107	-0.0300512	-0.164594	0.81
	p	0.0411207	0.554956	0.532153	0.39517	0.932882	0.58581	0.264507	0.99365	0.609604	0.0829517	0.097998	0.875438	0.322155	0.289259	0.669116	0.496768	0.525211	0.894388	0.464189	< 0.001
	N	20	20	22	22	22	22	22	22	22	22	22	22	22	22	22	22	22	22	22	25
HSCT-RT-A	r	-0.169784	0.0712613	0.090222	-0.100046	-0.129485	-0.338681	-0.319822	0.278605	0.422783	-0.12299	0.417949	0.0944671	0.254312	0.234555	0.178608	0.301141	0.282151	0.119894	0.264446	-0.0360733	-0.0787273
	p	0.487119	0.771892	0.69733	0.666119	0.575887	0.133152	0.157566	0.221351	0.0562041	0.595334	0.059382	0.683782	0.265941	0.306112	0.43856	0.184661	0.215281	0.604699	0.246698	0.870199	0.721045
	N	19	19	21	21	21	21	21	21	21	21	21	21	21	21	21	21	21	21	21	23	23
HSCT-RT-B	r	-0.0727894	-0.236765	-0.197153	-0.160744	-0.152845	0.0294695	-0.0123744	0.0293252	0.034725	-0.109367	0.136118	0.220271	0.483	0.420598	0.086678	0.481	0.493	0.0197593	0.555	-0.0516431	-0.0463447	0.27907
	p	0.767127	0.329093	0.391666	0.486388	0.508332	0.899096	0.957544	0.899587	0.881214	0.636988	0.556315	0.337331	0.0264472	0.0576241	0.708709	0.0272674	0.0233147	0.932252	0.00894466	0.814973	0.833684	0.197211
	N	19	19	21	21	21	21	21	21	21	21	21	21	21	21	21	21	21	21	21	23	23	23
HSCT-RTCosts	r	-0.0492797	-0.253381	-0.219746	-0.149958	-0.136809	0.087555	0.0409648	-0.0164425	-0.0350951	-0.0927892	0.0709242	0.212662	0.459	0.396955	0.0598899	0.448	0.464	0.000332273	0.532	-0.0475711	-0.0352848	0.128448	0.988
	p	0.841212	0.295245	0.338513	0.516467	0.554293	0.705887	0.860056	0.943605	0.879957	0.689126	0.759987	0.354699	0.0364815	0.0747937	0.796503	0.0414382	0.0342936	0.998859	0.0130787	0.829345	0.873013	0.55916	< 0.001
	N	19	19	21	21	21	21	21	21	21	21	21	21	21	21	21	21	21	21	21	23	23	23	23
InvHSCT S	r	-0.166945	-0.28019	-0.245213	-0.193911	-0.197381	0.047926	-0.048722	-0.0765571	-0.0534467	-0.124652	0.0365415	-0.0362034	0.390918	0.473	0.0802984	0.404979	0.41309	-0.165879	0.609	-0.192147	-0.133622	0.246818	0.793	0.779
	p	0.494537	0.24529	0.284005	0.399655	0.391107	0.836561	0.833883	0.741528	0.818022	0.590331	0.875046	0.876194	0.079736	0.0304945	0.729342	0.0685853	0.0627124	0.472381	0.00338902	0.37976	0.543301	0.256224	< 0.001	< 0.001
	N	19	19	21	21	21	21	21	21	21	21	21	21	21	21	21	21	21	21	21	23	23	23	23	23
TMT-RT-A	r	0.103986	0.645	0.353887	0.248695	0.272416	-0.133165	-0.166505	0.130715	0.205587	0.114077	0.0539691	0.504	-0.116203	-0.446	-0.0904186	-0.0157212	0.0012257	0.191785	-0.180712	0.495	0.30429	-0.0874502	-0.343345	-0.340637	-0.353613
	p	0.662633	0.00212338	0.115524	0.277005	0.23221	0.56499	0.47069	0.572234	0.371304	0.622459	0.816272	0.0197279	0.615945	0.0428623	0.696701	0.946075	0.995793	0.404943	0.433096	0.0163009	0.158044	0.698773	0.117719	0.120834	0.106433
	N	20	20	21	21	21	21	21	21	21	21	21	21	21	21	21	21	21	21	21	23	23	22	22	22	22
TMT-RT-B	r	0.152752	0.281343	0.0961266	-0.0180883	-0.187337	-0.0683404	-0.317731	-0.295036	-0.138454	-0.162199	-0.228907	0.350081	0.0241075	-0.182963	-0.297195	0.0880944	0.150085	0.286205	-0.0589294	0.604	0.397509	0.00289647	-0.191847	-0.197112	-0.376948	0.610
	p	0.558351	0.273982	0.704367	0.943208	0.456651	0.787589	0.198846	0.234615	0.583768	0.520205	0.360894	0.154396	0.924355	0.467416	0.231046	0.728142	0.552227	0.249575	0.816329	0.00621988	0.0919218	0.990611	0.431387	0.418604	0.11164	0.00559801
	N	17	17	18	18	18	18	18	18	18	18	18	18	18	18	18	18	18	18	18	19	19	19	19	19	19	19
TMT-RTCosts	r	0.154846	0.0195226	0.168541	0.247329	0.022619	0.100473	-0.18393	-0.333853	-0.236559	-0.049724	-0.359859	0.0139507	0.0322578	0.0307467	-0.26731	0.0826411	0.138559	0.341566	-0.0999517	0.492	0.388418	0.0187912	0.0338008	0.0315445	-0.23267	-0.0436384	0.765
	p	0.552905	0.940717	0.503793	0.322427	0.929014	0.691609	0.465027	0.175748	0.344613	0.84466	0.142427	0.956185	0.898889	0.903604	0.283563	0.744422	0.58348	0.165365	0.693134	0.0325599	0.100299	0.939137	0.890738	0.897994	0.337771	0.859206	< 0.001
	N	17	17	18	18	18	18	18	18	18	18	18	18	18	18	18	18	18	18	18	19	19	19	19	19	19	19	19
TS-LocRep-RT	r	-0.120575	0.403613	-0.0754073	-0.13706	-0.0747138	-0.130599	-0.192008	0.089344	0.171101	-0.163594	0.226573	0.751	0.271628	-0.151762	0.320083	0.341801	0.294297	0.280063	0.185208	0.15058	0.0518717	0.070508	-0.0244352	-0.0363144	-0.0787969	0.598	0.308566	-0.155819
	p	0.633664	0.0967157	0.752027	0.564472	0.75424	0.583137	0.417377	0.707971	0.470748	0.490715	0.336756	0.00013575	0.246666	0.523008	0.168882	0.14021	0.207845	0.231716	0.434367	0.514711	0.823302	0.761355	0.916269	0.875817	0.734225	0.00538184	0.212828	0.536961
	N	18	18	20	20	20	20	20	20	20	20	20	20	20	20	20	20	20	20	20	21	21	21	21	21	21	20	18	18
TS-LocShift-RT	r	-0.085961	0.412337	-0.196002	-0.203919	-0.125357	-0.0537038	-0.0921227	0.0414348	0.0807313	-0.325668	0.311895	0.600	0.0416278	-0.321684	0.298383	0.14988	0.0955415	0.140923	0.0670284	0.0566373	-0.0129628	0.033713	-0.0411808	-0.0479264	-0.098017	0.459	0.284939	-0.103904	0.918
	p	0.734498	0.0890506	0.407565	0.388496	0.598472	0.822082	0.699289	0.862302	0.735102	0.161155	0.180665	0.00518388	0.861667	0.166642	0.201307	0.528234	0.688655	0.553438	0.778883	0.807349	0.955527	0.884653	0.859325	0.83656	0.672524	0.0415769	0.25177	0.681589	< 0.001
	N	18	18	20	20	20	20	20	20	20	20	20	20	20	20	20	20	20	20	20	21	21	21	21	21	21	20	18	18	21
TS-LocShift-RTCosts	r	0.00895674	0.252086	-0.309373	-0.23942	-0.160604	0.0698969	0.0748537	-0.0378645	-0.0695873	-0.460	0.342362	0.214821	-0.293899	-0.468	0.182167	-0.163162	-0.211512	-0.0952928	-0.118479	-0.0918488	-0.100489	-0.0277575	-0.0529193	-0.0505021	-0.0969114	0.119442	0.165915	0.00627753	0.538	0.829
	p	0.971862	0.312904	0.184405	0.309315	0.498782	0.76966	0.753793	0.874072	0.770654	0.0411971	0.139518	0.363069	0.20849	0.0372701	0.442079	0.491876	0.370685	0.689427	0.618841	0.692127	0.664725	0.904931	0.819789	0.827899	0.676023	0.615971	0.51056	0.980277	0.0118888	< 0.001
	N	18	18	20	20	20	20	20	20	20	20	20	20	20	20	20	20	20	20	20	21	21	21	21	21	21	20	18	18	21	21
TS-LocRep-Err	r	0.193155	0.472	0.565	0.555	0.529	0.0923116	0.0574364	0.207757	0.171722	0.605	-0.28862	0.306837	-0.189368	-0.405476	-0.020458	-0.0339562	-0.0316416	0.325667	-0.295205	0.360411	0.322143	-0.194187	-0.370946	-0.354062	-0.306872	0.731	0.306412	-0.154478	0.37769	0.221879	-0.0611501
	p	0.442528	0.0480422	0.00943796	0.0111707	0.0163905	0.6987	0.809926	0.379434	0.469116	0.00475046	0.217163	0.188218	0.423927	0.0761161	0.931778	0.886986	0.894647	0.161156	0.206381	0.108504	0.154404	0.398971	0.0978279	0.115332	0.176033	0.000247705	0.216205	0.540514	0.0914116	0.333725	0.79231
	N	18	18	20	20	20	20	20	20	20	20	20	20	20	20	20	20	20	20	20	21	21	21	21	21	21	20	18	18	21	21	21
TS-LocShift-Err	r	0.0453034	0.617	0.546	0.615	0.512	0.237974	-0.00323777	0.287497	0.274753	0.699	-0.285219	0.272899	-0.156097	-0.346532	-0.170562	-0.0347817	-0.000688051	0.311544	-0.285123	0.327978	0.234919	-0.190504	-0.338019	-0.320519	-0.26315	0.797	0.397384	-0.182073	0.299834	0.121916	-0.16351	0.903
	p	0.858332	0.00639206	0.0127679	0.00389451	0.021101	0.312334	0.989191	0.219037	0.241057	0.000610713	0.222873	0.244375	0.511063	0.13445	0.472169	0.884256	0.997703	0.181183	0.223035	0.146653	0.305339	0.408147	0.133961	0.156611	0.249108	2.62398e-05	0.102471	0.469622	0.186667	0.598575	0.478818	< 0.001
	N	18	18	20	20	20	20	20	20	20	20	20	20	20	20	20	20	20	20	20	21	21	21	21	21	21	20	18	18	21	21	21	21
TS-LocShift-ErrCosts	r	-0.229126	0.490	0.133541	0.337306	0.125082	0.408706	-0.140146	0.276693	0.325924	0.442429	-0.0840886	0.0101234	0.022804	0.0198447	-0.397548	-0.0154398	0.0679371	0.0674849	-0.0711177	0.0291607	-0.108592	-0.046453	-0.0322554	-0.0261759	0.011732	0.26257	0.118851	-0.0299475	-0.0719344	-0.167653	-0.254209	0.0619559	0.486
	p	0.360421	0.0389212	0.574605	0.145843	0.599278	0.0735856	0.555649	0.237617	0.160806	0.050775	0.724488	0.966213	0.923975	0.933819	0.0826017	0.948487	0.775959	0.777414	0.765744	0.900148	0.639391	0.841522	0.88961	0.910327	0.959746	0.263394	0.638561	0.906099	0.756667	0.467591	0.266142	0.789632	0.0256205
	N	18	18	20	20	20	20	20	20	20	20	20	20	20	20	20	20	20	20	20	21	21	21	21	21	21	20	18	18	21	21	21	21	21
TS-MixBlRep-RT	r	-0.137043	0.186875	-0.146682	-0.229135	-0.112573	-0.183746	0.197318	-0.063567	-0.14898	-0.329118	0.207654	0.244907	0.292013	0.183143	0.673	0.39673	0.277645	0.319562	0.219284	0.175782	0.0936778	0.183984	0.216416	0.195541	0.166539	-0.278877	-0.0572228	0.108879	0.358919	0.405754	0.355114	-0.214871	-0.350212	-0.37563
	p	0.587644	0.457783	0.537172	0.331174	0.636546	0.438066	0.40436	0.790051	0.530743	0.156505	0.379676	0.298019	0.211562	0.439598	0.00114362	0.0832936	0.23594	0.169616	0.352942	0.445956	0.686294	0.424672	0.346066	0.395629	0.470597	0.233781	0.821566	0.667156	0.110082	0.0680066	0.114179	0.349604	0.119621	0.0933376
	N	18	18	20	20	20	20	20	20	20	20	20	20	20	20	20	20	20	20	20	21	21	21	21	21	21	20	18	18	21	21	21	21	21	21
TS-MixBlShift-RT	r	-0.120575	0.403613	-0.0754073	-0.13706	-0.0747138	-0.130599	-0.192008	0.089344	0.171101	-0.163594	0.226573	0.751	0.271628	-0.151762	0.320083	0.341801	0.294297	0.280063	0.185208	0.15058	0.0518717	0.070508	-0.0244352	-0.0363144	-0.0787969	0.598	0.308566	-0.155819	1	0.918	0.538	0.37769	0.299834	-0.0719344	0.358919
	p	0.633664	0.0967157	0.752027	0.564472	0.75424	0.583137	0.417377	0.707971	0.470748	0.490715	0.336756	0.00013575	0.246666	0.523008	0.168882	0.14021	0.207845	0.231716	0.434367	0.514711	0.823302	0.761355	0.916269	0.875817	0.734225	0.00538184	0.212828	0.536961	< 0.001	< 0.001	0.0118888	0.0914116	0.186667	0.756667	0.110082
	N	18	18	20	20	20	20	20	20	20	20	20	20	20	20	20	20	20	20	20	21	21	21	21	21	21	20	18	18	21	21	21	21	21	21	21
TS-MixBl-RTCosts	r	-0.0722925	0.375111	-0.0186808	-0.0498009	-0.0323626	-0.06208	-0.288957	0.12251	0.246138	-0.0359194	0.154695	0.700	0.167244	-0.239886	0.0579488	0.198069	0.197584	0.164621	0.105501	0.0868595	0.0159111	-0.00233291	-0.117695	-0.121584	-0.154798	0.756	0.351198	-0.208918	0.919	0.811	0.425724	0.495	0.469	0.0818647	-0.0387072	0.919
	p	0.775595	0.125066	0.937693	0.834835	0.89226	0.79486	0.216602	0.606868	0.295521	0.880495	0.514912	0.000586506	0.480955	0.308346	0.80826	0.402539	0.403716	0.487959	0.658001	0.708125	0.945425	0.991993	0.611388	0.599581	0.502862	0.00011528	0.152995	0.405426	< 0.001	< 0.001	0.0543355	0.0224495	0.0319235	0.724259	0.867701	< 0.001
	N	18	18	20	20	20	20	20	20	20	20	20	20	20	20	20	20	20	20	20	21	21	21	21	21	21	20	18	18	21	21	21	21	21	21	21	21
TS-MixBlRep-Err	r	0.0366348	0.239061	0.169492	0.338779	0.268327	0.351156	0.113917	0.00680976	-0.04465	0.403067	-0.32677	0.141066	0.040488	-0.0405552	-0.0499449	0.113148	0.13048	0.0758443	0.0745169	0.243742	0.118058	-0.312691	-0.0190536	0.0290254	0.156367	0.500	0.181595	-0.129713	0.108444	-0.0415071	-0.240628	0.547	0.697	0.504	-0.295036	0.108444	0.240886
	p	0.88525	0.339382	0.474992	0.14398	0.252682	0.128983	0.6325	0.977269	0.851727	0.078045	0.15966	0.553031	0.865421	0.8652	0.834364	0.634815	0.583482	0.750634	0.754869	0.286997	0.610281	0.16756	0.934666	0.900609	0.498489	0.0247074	0.47081	0.607957	0.639852	0.858221	0.293391	0.0102878	< 0.001	0.0197944	0.194162	0.639852	0.292856
	N	18	18	20	20	20	20	20	20	20	20	20	20	20	20	20	20	20	20	20	21	21	21	21	21	21	20	18	18	21	21	21	21	21	21	21	21	21
TS-MixBlShift-Err	r	0.192581	0.471	0.565	0.555	0.53	0.0924894	0.0578685	0.207099	0.170902	0.604	-0.289111	0.307522	-0.188463	-0.404863	-0.0203272	-0.0329782	-0.0306331	0.326499	-0.294699	0.360111	0.321729	-0.194627	-0.370051	-0.353066	-0.306239	0.731	0.306499	-0.154158	0.377786	0.221803	-0.0614453	1	0.902	0.0618172	-0.214794	0.377786	0.495	0.547
	p	0.443913	0.0482596	0.0093705	0.0110849	0.0162346	0.698146	0.808521	0.38098	0.471272	0.00476956	0.216346	0.187182	0.426187	0.0766037	0.932213	0.890222	0.897988	0.160026	0.207196	0.108819	0.154965	0.397883	0.098704	0.116431	0.176972	0.000249032	0.216069	0.541364	0.0913224	0.333894	0.791329	< 0.001	< 0.001	0.790093	0.34978	0.0913224	0.0224274	0.0102815
	N	18	18	20	20	20	20	20	20	20	20	20	20	20	20	20	20	20	20	20	21	21	21	21	21	21	20	18	18	21	21	21	21	21	21	21	21	21	21
TS-MixBl-ErrCosts	r	0.197206	0.456604	0.585	0.550	0.533	0.0489904	0.0459354	0.222402	0.190805	0.594	-0.264547	0.311293	-0.209052	-0.43073	-0.0147305	-0.0518503	-0.0518165	0.341214	-0.328556	0.350513	0.327712	-0.162937	-0.394152	-0.38298	-0.351367	0.705	0.290961	-0.139828	0.389278	0.243938	-0.0306895	0.992	0.866	-0.00755955	-0.187232	0.389278	0.496	0.440	0.992
	p	0.43283	0.0568086	0.00669238	0.0120522	0.0155526	0.837489	0.847505	0.345964	0.420355	0.00580338	0.259683	0.181554	0.376403	0.0579717	0.950851	0.828133	0.828244	0.140938	0.157255	0.119282	0.147	0.480383	0.0770594	0.0866005	0.118322	0.00051953	0.241445	0.580001	0.0811201	0.286597	0.89494	< 0.001	< 0.001	0.974056	0.416394	0.0811201	0.0222258	0.0458138	< 0.001
	N	18	18	20	20	20	20	20	20	20	20	20	20	20	20	20	20	20	20	20	21	21	21	21	21	21	20	18	18	21	21	21	21	21	21	21	21	21	21	21
TS-GlobRep-RT	r	-0.137043	0.186875	-0.146682	-0.229135	-0.112573	-0.183746	0.197318	-0.063567	-0.14898	-0.329118	0.207654	0.244907	0.292013	0.183143	0.673	0.39673	0.277645	0.319562	0.219284	0.175782	0.0936778	0.183984	0.216416	0.195541	0.166539	-0.278877	-0.0572228	0.108879	0.358919	0.405754	0.355114	-0.214871	-0.350212	-0.37563	1	0.358919	-0.0387072	-0.295036	-0.214794	-0.187232
	p	0.587644	0.457783	0.537172	0.331174	0.636546	0.438066	0.40436	0.790051	0.530743	0.156505	0.379676	0.298019	0.211562	0.439598	0.00114362	0.0832936	0.23594	0.169616	0.352942	0.445956	0.686294	0.424672	0.346066	0.395629	0.470597	0.233781	0.821566	0.667156	0.110082	0.0680066	0.114179	0.349604	0.119621	0.0933376	< 0.001	0.110082	0.867701	0.194162	0.34978	0.416394
	N	18	18	20	20	20	20	20	20	20	20	20	20	20	20	20	20	20	20	20	21	21	21	21	21	21	20	18	18	21	21	21	21	21	21	21	21	21	21	21	21
TS-GlobShift-RT	r	-0.0838904	0.416311	-0.197963	-0.200246	-0.124348	-0.0435229	-0.0811624	0.0494316	0.0834145	-0.32476	0.3193	0.600	0.0481234	-0.314511	0.301959	0.158322	0.103728	0.145478	0.0734525	0.0586696	-0.0127016	0.0327082	-0.0318872	-0.0381404	-0.0912727	0.45	0.277916	-0.102379	0.915	0.999	0.830	0.215885	0.120678	-0.158365	0.417858	0.915	0.803	-0.0405158	0.215814	0.237368	0.417858
	p	0.740683	0.085709	0.402795	0.397281	0.60144	0.855431	0.733736	0.836044	0.726615	0.162395	0.169987	0.00514496	0.840329	0.176843	0.195698	0.504981	0.663421	0.540555	0.758269	0.800568	0.956422	0.88807	0.890863	0.869623	0.693968	0.0467388	0.264154	0.686038	< 0.001	< 0.001	< 0.001	0.34728	0.602321	0.492947	0.059443	< 0.001	< 0.001	0.861576	0.347442	0.300178	0.059443
	N	18	18	20	20	20	20	20	20	20	20	20	20	20	20	20	20	20	20	20	21	21	21	21	21	21	20	18	18	21	21	21	21	21	21	21	21	21	21	21	21	21
TS-GlobShift-RTCosts	r	-0.0460262	0.407351	-0.172288	-0.15078	-0.102276	0.00619513	-0.145534	0.0721686	0.133918	-0.256898	0.286305	0.58	-0.0326963	-0.394795	0.132069	0.0565002	0.0318627	0.0650023	0.0159657	0.012571	-0.0410501	-0.0180095	-0.0975971	-0.0983142	-0.147578	0.57	0.314916	-0.140453	0.890	0.967	0.798	0.29697	0.232954	-0.0626945	0.162843	0.89	0.884	0.0418415	0.296871	0.31226	0.162843	0.964
	p	0.856094	0.0933746	0.467628	0.525732	0.667874	0.97932	0.540395	0.762377	0.573516	0.274224	0.221038	0.00728688	0.891155	0.0849474	0.578867	0.812971	0.893915	0.785415	0.946735	0.95687	0.859768	0.93824	0.673852	0.671584	0.523221	0.0087122	0.203073	0.578294	< 0.001	< 0.001	< 0.001	0.191116	0.30952	0.787179	0.48064	< 0.001	< 0.001	0.85709	0.191271	0.168178	0.48064	< 0.001
	N	18	18	20	20	20	20	20	20	20	20	20	20	20	20	20	20	20	20	20	21	21	21	21	21	21	20	18	18	21	21	21	21	21	21	21	21	21	21	21	21	21	21
TS-GlobRep-Err	r	0.0366348	0.239061	0.169492	0.338779	0.268327	0.351156	0.113917	0.00680976	-0.04465	0.403067	-0.32677	0.141066	0.040488	-0.0405552	-0.0499449	0.113148	0.13048	0.0758443	0.0745169	0.243742	0.118058	-0.312691	-0.0190536	0.0290254	0.156367	0.5	0.181595	-0.129713	0.108444	-0.0415071	-0.240628	0.547	0.697	0.504	-0.295036	0.108444	0.240886	1	0.547	0.44	-0.295036	-0.0405158	0.0418415
	p	0.88525	0.339382	0.474992	0.14398	0.252682	0.128983	0.6325	0.977269	0.851727	0.078045	0.15966	0.553031	0.865421	0.8652	0.834364	0.634815	0.583482	0.750634	0.754869	0.286997	0.610281	0.16756	0.934666	0.900609	0.498489	0.0247074	0.47081	0.607957	0.639852	0.858221	0.293391	0.0102878	< 0.001	0.0197944	0.194162	0.639852	0.292856	< 0.001	0.0102815	0.0458138	0.194162	0.861576	0.85709
	N	18	18	20	20	20	20	20	20	20	20	20	20	20	20	20	20	20	20	20	21	21	21	21	21	21	20	18	18	21	21	21	21	21	21	21	21	21	21	21	21	21	21	21
TS-GlobShift-Err	r	0.0371122	0.633	0.539	0.605	0.505	0.230658	-0.00895696	0.294676	0.284145	0.688	-0.269097	0.294543	-0.149819	-0.35268	-0.165969	-0.0291083	0.00434965	0.31531	-0.281357	0.326076	0.226629	-0.185831	-0.334738	-0.317849	-0.264962	0.810	0.401943	-0.184911	0.324026	0.14603	-0.146433	0.898	0.999	0.494	-0.343988	0.324026	0.492	0.696	0.898	0.861	-0.343988	0.144683	0.257211	0.696
	p	0.883764	0.00482847	0.0142359	0.00472495	0.0230816	0.32788	0.970104	0.207233	0.224696	0.000798553	0.25127	0.207449	0.528404	0.127217	0.484353	0.903042	0.98548	0.175687	0.229475	0.149148	0.323211	0.419953	0.138019	0.160289	0.245742	1.49308e-05	0.0982355	0.462607	0.151872	0.527637	0.526485	< 0.001	< 0.001	0.022766	0.126796	0.151872	0.0233557	< 0.001	< 0.001	< 0.001	0.126796	0.531495	0.260342	< 0.001
	N	18	18	20	20	20	20	20	20	20	20	20	20	20	20	20	20	20	20	20	21	21	21	21	21	21	20	18	18	21	21	21	21	21	21	21	21	21	21	21	21	21	21	21	21
TS-GlobShift-ErrCosts	r	0.0345589	0.647	0.564	0.613	0.514	0.204006	-0.0249784	0.319678	0.315102	0.695	-0.249043	0.301578	-0.168328	-0.378177	-0.173908	-0.0467153	-0.0126232	0.332907	-0.315974	0.322164	0.23086	-0.159898	-0.362321	-0.350474	-0.310159	0.807	0.405674	-0.177745	0.338376	0.164801	-0.126832	0.904	0.994	0.470	-0.334795	0.338376	0.504	0.622	0.904	0.878	-0.334795	0.163197	0.274643	0.622	0.995
	p	0.891715	0.00372315	0.00966288	0.00407355	0.0204905	0.38829	0.916749	0.169453	0.175986	0.000677287	0.289673	0.196291	0.478075	0.100159	0.46339	0.844946	0.957876	0.151506	0.174728	0.154375	0.314013	0.488717	0.106508	0.119326	0.171212	1.70048e-05	0.0948635	0.480425	0.133524	0.475305	0.583797	< 0.001	< 0.001	0.0315657	0.137947	0.133524	0.0198663	0.00261902	< 0.001	< 0.001	0.137947	0.479673	0.228263	0.00261902	< 0.001
	N	18	18	20	20	20	20	20	20	20	20	20	20	20	20	20	20	20	20	20	21	21	21	21	21	21	20	18	18	21	21	21	21	21	21	21	21	21	21	21	21	21	21	21	21	21
BDS-Err	r	0.227671	0.343684	0.36603	0.412054	0.342265	0.161159	0.0589418	0.170108	0.138669	0.271334	-0.0760086	0.0761184	0.044127	0.00429113	0.0155893	0.193214	0.202347	0.443	-0.130326	0.627	0.404	-0.108032	-0.23994	-0.230538	-0.368137	0.223541	0.432621	0.476	-0.0949426	-0.157475	-0.200248	0.244513	0.24815	0.0794294	0.103821	-0.0949426	-0.145556	0.222494	0.244198	0.229325	0.103821	-0.162168	-0.206323	0.222494	0.242935	0.234459
	p	0.334358	0.137897	0.0938677	0.0567099	0.118954	0.473693	0.794439	0.449142	0.538268	0.221913	0.736729	0.736361	0.845403	0.984879	0.945104	0.388954	0.366482	0.0390551	0.563213	0.000790183	0.0449424	0.623673	0.270137	0.289917	0.0839231	0.305208	0.064313	0.0395719	0.68227	0.495413	0.384124	0.285427	0.278094	0.732167	0.654263	0.68227	0.528992	0.332351	0.286066	0.31733	0.654263	0.482485	0.369556	0.332351	0.288645	0.306315
	N	20	20	22	22	22	22	22	22	22	22	22	22	22	22	22	22	22	22	22	25	25	23	23	23	23	23	19	19	21	21	21	21	21	21	21	21	21	21	21	21	21	21	21	21	21	21
NB-RT-0	r	0.288071	0.191797	0.396276	0.265283	0.427687	-0.167525	0.310491	-0.162691	-0.303701	-0.103713	-0.0763492	0.328795	0.216898	0.0466871	0.545	0.300499	0.204299	0.569	-0.083859	0.388481	0.0426955	0.0448898	0.0680124	0.0630679	-0.0806254	0.101444	0.142456	0.283935	-0.0579505	-0.108525	-0.148529	-0.0672721	-0.123016	-0.149274	0.43148	-0.0579505	-0.24454	0.0301016	-0.0669111	-0.0761256	0.43148	-0.101672	-0.235958	0.0301016	-0.123627	-0.138827	0.255589
	p	0.231702	0.431509	0.0753383	0.245151	0.0531144	0.467935	0.17073	0.481053	0.180772	0.654602	0.742207	0.145589	0.344966	0.840733	0.0105673	0.185645	0.374374	0.0071527	0.717803	0.0606527	0.842976	0.838838	0.757821	0.77497	0.71459	0.653286	0.560719	0.238771	0.802966	0.639601	0.520519	0.772022	0.595254	0.518405	0.0508157	0.802966	0.285372	0.896942	0.773215	0.742937	0.0508157	0.661002	0.303143	0.896942	0.593415	0.548407	0.228037
	N	19	19	21	21	21	21	21	21	21	21	21	21	21	21	21	21	21	21	21	24	24	23	23	23	23	22	19	19	21	21	21	21	21	21	21	21	21	21	21	21	21	21	21	21	21	21	24
NB-RT-1	r	0.0704719	0.434499	0.0627399	0.0980155	0.0564912	0.0784024	-0.385613	-0.0948555	0.0831306	-0.215778	0.103875	0.752	0.439	0.0412834	0.267933	0.554	0.532	0.511	0.261869	0.436	0.184346	0.0260411	0.0394011	0.0365311	-0.0648082	0.548	0.457	0.168552	0.830	0.760	0.444	0.274655	0.220439	-0.0476938	0.393885	0.830	0.722	0.00141661	0.275192	0.294965	0.393885	0.758	0.708	0.00141661	0.239158	0.260513	0.268547	0.195736
	p	0.774356	0.0630361	0.787029	0.672529	0.807837	0.73551	0.0842767	0.682547	0.720159	0.347524	0.654093	8.45574e-05	0.0463749	0.858978	0.24029	0.00909466	0.012986	0.0178378	0.251504	0.0330247	0.38851	0.906112	0.858336	0.868565	0.768922	0.00831302	0.0489334	0.490329	3.2527e-06	6.32362e-05	0.0437899	0.228241	0.336951	0.837343	0.0772773	3.2527e-06	0.000219956	0.995138	0.227297	0.194274	0.0772773	6.90648e-05	0.000325626	0.995138	0.296439	0.254057	0.2045	0.359338
	N	19	19	21	21	21	21	21	21	21	21	21	21	21	21	21	21	21	21	21	24	24	23	23	23	23	22	19	19	21	21	21	21	21	21	21	21	21	21	21	21	21	21	21	21	21	21	24	24
NB-RT-2	r	0.291169	0.655	0.245542	0.3696	0.332522	0.280617	-0.104314	0.123389	0.170101	0.0421998	0.0927391	0.737	0.312138	-0.0958127	0.404105	0.493	0.438	0.547	0.161414	0.470	0.221046	-0.0499848	-0.00527342	0.00253952	-0.0769659	0.613	0.233382	-0.127917	0.712	0.643	0.361093	0.427625	0.455	0.185431	0.196507	0.712	0.679	0.290402	aa	0.416621	0.196507	0.649	0.647	0.290402	0.471	0.473	0.151717	0.174084
	p	0.226495	0.00234367	0.283339	0.0991473	0.140809	0.217893	0.652721	0.594131	0.46102	0.855879	0.689286	0.00013837	0.168352	0.679507	0.0692415	0.0231382	0.0467788	0.0102944	0.48455	0.0205686	0.299269	0.820819	0.980948	0.990825	0.727052	0.00244259	0.336253	0.601757	0.000293474	0.00166585	0.107788	0.0531531	0.0382522	0.420973	0.39325	0.000293474	0.000708935	0.20159	0.0528749	0.0602782	0.39325	0.00146705	0.00151333	0.20159	0.0313072	0.0301827	0.479136	0.415906
	N	19	19	21	21	21	21	21	21	21	21	21	21	21	21	21	21	21	21	21	24	24	23	23	23	23	22	19	19	21	21	21	21	21	21	21	21	21	21	21	21	21	21	21	21	21	21	24	24
NB-RT-3	r	0.13773	0.530	0.154076	0.23892	0.181086	0.189696	-0.189569	-0.015657	0.0701904	0.0762591	-0.0791075	0.643	0.541	0.223101	0.409631	0.624	0.575	0.49	0.355129	0.55	0.248508	0.0314862	0.220275	0.223008	0.0283891	0.37842	0.213026	0.0638817	0.459	0.306767	0.00395066	0.21305	0.341125	0.357068	0.310782	0.459	0.360284	0.349684	0.213564	0.177806	0.310782	0.31191	0.248313	0.349684	0.353343	0.337443	0.326864	0.365541
	p	0.585756	0.0237095	0.516614	0.310358	0.44484	0.423112	0.423428	0.947764	0.768719	0.749312	0.740252	0.00223551	0.0137287	0.344411	0.0728724	0.00326627	0.00806189	0.0283534	0.124414	0.00659926	0.252877	0.889374	0.324605	0.318483	0.9002	0.090736	0.396041	0.801175	0.036204	0.176188	0.98644	0.353801	0.130197	0.112061	0.170308	0.036204	0.108637	0.120218	0.352613	0.440652	0.170308	0.168681	0.277767	0.120218	0.116125	0.134666	0.127926	0.0862994
	N	18	18	20	20	20	20	20	20	20	20	20	20	20	20	20	20	20	20	20	23	23	22	22	22	22	21	18	18	21	21	21	21	21	21	21	21	21	21	21	21	21	21	21	21	21	21	23	23
NB-RTCosts	r	-0.0400432	0.413836	-0.133691	0.0373114	-0.139234	0.294277	-0.436285	0.0501356	0.243455	0.0657263	-0.00328103	0.38109	0.367923	0.186101	0.0186361	0.38873	0.407942	0.0707877	0.404623	0.302447	0.194588	0.0307786	0.169954	0.171044	0.0930321	0.36022	0.120576	-0.134886	0.476	0.365383	0.104898	0.248244	0.407897	0.441	0.00146986	0.476	0.509	0.311761	0.248486	0.220785	0.00146986	0.365603	0.39662	0.311761	0.419922	0.415165	0.166339	-0.285072
	p	0.87465	0.0877788	0.57417	0.875898	0.558251	0.207878	0.0544639	0.83374	0.300984	0.78308	0.989047	0.0973588	0.110483	0.432114	0.937841	0.0902867	0.0741785	0.766802	0.0767955	0.160706	0.373617	0.891846	0.449558	0.446615	0.680498	0.108705	0.633661	0.593591	0.0292122	0.103365	0.650895	0.277906	0.0664263	0.0454226	0.994955	0.0292122	0.0184852	0.168896	0.277421	0.336174	0.994955	0.103142	0.0750619	0.168896	0.0580688	0.0612729	0.448119	0.187346
	N	18	18	20	20	20	20	20	20	20	20	20	20	20	20	20	20	20	20	20	23	23	22	22	22	22	21	18	18	21	21	21	21	21	21	21	21	21	21	21	21	21	21	21	21	21	21	23	23
NB-Err-0	r	-0.129274	0.285315	0.448	0.403488	0.416472	0.00386362	0.413439	0.519	0.323728	0.83	-0.233461	-0.109881	-0.320126	-0.300836	-0.0423227	-0.256507	-0.263441	0.174931	-0.44	0.247363	0.247516	-0.0807519	0.0394024	0.0535937	-0.096047	0.0324117	-0.270878	-0.111809	-0.177555	-0.272607	-0.328076	0.426248	0.533	0.37014	-0.0410063	-0.177555	-0.172744	0.322149	0.425901	0.40954	-0.0410063	-0.271231	-0.282628	0.322149	0.526	0.529	0.172108	0.0315396
	p	0.597876	0.236398	0.0414497	0.0697084	0.0603799	0.986739	0.0624682	0.0160176	0.152271	3.3078e-06	0.308437	0.635396	0.157149	0.185127	0.855464	0.261696	0.248566	0.448196	0.0460208	0.243874	0.243574	0.71416	0.858332	0.808108	0.662875	0.886142	0.261988	0.648598	0.441308	0.23187	0.146525	0.0540076	0.0129035	0.0986165	0.859916	0.441308	0.45398	0.154396	0.0542244	0.065234	0.859916	0.234328	0.214474	0.154396	0.014314	0.0135934	0.421299	0.883685
	N	19	19	21	21	21	21	21	21	21	21	21	21	21	21	21	21	21	21	21	24	24	23	23	23	23	22	19	19	21	21	21	21	21	21	21	21	21	21	21	21	21	21	21	21	21	21	24	24
NB-Err-1	r	-0.0718434	0.613	0.419929	0.288168	0.323503	-0.164317	-0.103513	0.566	0.608	0.412603	0.215993	0.683	0.163458	-0.233931	0.229932	0.285039	0.254254	0.580	-0.111224	0.458	0.190306	0.147699	-0.0694501	-0.0953209	-0.19663	0.569	0.194058	-0.123105	0.737	0.581	0.195488	0.478	0.512	0.215976	0.249575	0.737	0.683	0.0956453	0.478	0.499	0.249575	0.579	0.556	0.0956453	0.532	0.566	0.313057	0.134166
	p	0.770076	0.00521892	0.0580639	0.205237	0.152572	0.476622	0.655226	0.00750005	0.00345911	0.0630537	0.347033	0.000638158	0.478962	0.307437	0.316015	0.210422	0.266055	0.00582222	0.631244	0.0244087	0.373083	0.501239	0.752855	0.665278	0.368526	0.00567875	0.425993	0.615605	0.000140411	0.00573068	0.395759	0.0282761	0.0176666	0.34707	0.275253	0.000140411	0.000644777	0.680038	0.0283536	0.0213482	0.275253	0.00599308	0.00889527	0.680038	0.0131456	0.00743585	0.136349	0.531955
	N	19	19	21	21	21	21	21	21	21	21	21	21	21	21	21	21	21	21	21	24	24	23	23	23	23	22	19	19	21	21	21	21	21	21	21	21	21	21	21	21	21	21	21	21	21	21	24	24
NB-Err-2	r	-0.0609542	0.498	0.1511	0.175138	0.0415712	0.0747108	-0.228848	0.383079	0.484	0.40093	0.0300331	0.417732	0.251467	0.0315563	0.0260475	0.279847	0.291647	0.347273	0.0630695	0.366491	0.260088	0.159969	-0.11001	-0.139169	-0.316285	0.345876	0.26299	0.0983482	0.568	0.42213	0.0953691	0.358457	0.458	0.334146	0.0929668	0.568	0.569	0.0314382	0.35831	0.379691	0.0929668	0.427176	0.437	0.0314382	0.471	0.509	0.156922	-0.134352
	p	0.804223	0.0300474	0.513241	0.44765	0.858005	0.747564	0.318367	0.0865119	0.0260348	0.0716675	0.897175	0.0595276	0.271509	0.891989	0.910765	0.219212	0.199575	0.122972	0.785935	0.0781604	0.219669	0.465931	0.617295	0.526535	0.141477	0.114859	0.276676	0.688744	0.00721112	0.0566255	0.680915	0.110573	0.0368061	0.13876	0.68856	0.00721112	0.00711407	0.892391	0.110729	0.0895694	0.68856	0.0534302	0.0476827	0.892391	0.0313405	0.0185466	0.464001	0.531381
	N	19	19	21	21	21	21	21	21	21	21	21	21	21	21	21	21	21	21	21	24	24	23	23	23	23	22	19	19	21	21	21	21	21	21	21	21	21	21	21	21	21	21	21	21	21	21	24	24
NB-Err-3	r	-0.0148095	0.511	0.0622728	0.194861	-0.0284675	0.26106	-0.413196	0.0713061	0.253218	0.158671	-0.0586406	0.394488	0.478	0.303837	0.0863693	0.451	0.459	0.422568	0.202773	0.277104	0.157706	0.145897	-0.0698404	-0.095215	-0.253118	0.198372	0.26786	0.196486	0.305371	0.146614	-0.11894	0.0865956	0.291006	0.498	0.0699071	0.305371	0.297358	0.0316068	0.0868626	0.0885057	0.0699071	0.154748	0.147717	0.0316068	0.300196	0.322915	0.1767	-0.0470131
	p	0.953491	0.0302049	0.794237	0.410356	0.905167	0.266249	0.0701729	0.76514	0.281397	0.504031	0.806012	0.0852115	0.0329938	0.192795	0.717305	0.0459883	0.0415304	0.0634328	0.391227	0.200518	0.472345	0.517081	0.757446	0.673398	0.255724	0.388684	0.282535	0.434545	0.178265	0.525969	0.607597	0.708974	0.200611	0.021569	0.763333	0.178265	0.190509	0.891817	0.708115	0.702833	0.763333	0.503003	0.522825	0.891817	0.18611	0.153363	0.419931	0.831319
	N	18	18	20	20	20	20	20	20	20	20	20	20	20	20	20	20	20	20	20	23	23	22	22	22	22	21	18	18	21	21	21	21	21	21	21	21	21	21	21	21	21	21	21	21	21	21	23	23
NB-ErrCosts	r	-0.00966312	0.421318	-0.0456853	0.0925527	-0.120083	0.25026	-0.475	-0.0155715	0.198425	-1.23529e-17	-0.0158823	0.400838	0.534	0.363883	0.0807191	0.488	0.5	0.366158	0.290695	0.211131	0.119972	0.139721	-0.0735266	-0.0980588	-0.235586	0.157081	0.303804	0.224147	0.341649	0.202423	-0.0516755	-0.000774104	0.181746	0.422067	0.0782857	0.341649	0.332653	-0.0344139	-0.00043616	0.00455888	0.0782857	0.210271	0.205579	-0.0344139	0.192311	0.214333	0.127979	-0.0876893
	p	0.969644	0.081631	0.848326	0.697948	0.614064	0.287246	0.0342523	0.948049	0.401676	1	0.947013	0.0798627	0.0152951	0.114754	0.73514	0.0290821	0.0248171	0.112335	0.213726	0.333521	0.585579	0.53516	0.745045	0.664188	0.291224	0.496505	0.22034	0.371238	0.129569	0.378872	0.82396	0.997343	0.430423	0.0566662	0.73589	0.129569	0.140642	0.882271	0.998503	0.984353	0.73589	0.360261	0.371323	0.882271	0.403631	0.350841	0.560607	0.690734
	N	18	18	20	20	20	20	20	20	20	20	20	20	20	20	20	20	20	20	20	23	23	22	22	22	22	21	18	18	21	21	21	21	21	21	21	21	21	21	21	21	21	21	21	21	21	21	23	23
DT – Dual-task; RT – Response time; r – Pearson’s correlation coefficient; p – p-value; N – number of participants (after removal of outliers).
Test for Everday Attention (TEA) DT measures: TEA-DT-Err-Aud – Auditory DT error-rate; TEA-DT-Err-Ct – Telsphone code count DT error-rate
Psychological Refractory Period paradigm (PRP) measures: DT-Err-Aud – Auditory DT error-rate; DT-ErrCosts-Aud – Auditory DT error-rate cost; DT-Err-Vis – Visual DT error-rate; DT-ErrCosts-Vis – Visual DT error-rate cost; PRPEff - Err – PRP effect visual error-rate; DT-RT-Aud – Auditory DT RT; DT-RTCosts-Aud – Auditory DT RT cost; DT-RT-Vis – Visual DT RT; DT-RTCosts-Vis – Visual DT RT cost; PRPEf…
Stroop task measures: Stroop-CW – Colour-word score ; Stroop-Int – Interference score
Hayling sentence completion test (HSCT) measures: HSCT-RT-A – Part A RT; HSCT-RT-B – Part B RT; HSCT-RTCosts – ; HSCT S – Overall test score
Trial making task measures: TMT-RT-A – Part A RT; TMT-RT-B – Part B RT; TMT-RTCosts – TMT RT cost
Task switching task (TS) measures: TS-LocShift-RT – local shift RT; TS-LocShift-RTCosts – local shift RT cost; TS-LocShift-Err – local shift error-rate; TS-LocShift-ErrCosts – local shift error-rate cost; TS-MixBl-RT – mixed block shift RT; TS-MixBl-RTCosts – mixed block shift RT cost; TS-MixBl-Err – mixed block shift error-rate; TS-MixBl-ErrCosts – mixed block shift error-rate cost; TS-GlobShift…
Backward digit span (BDS) measure: BDS-Err - BDS error-rate
N-back (NB) measures: NB-RT-0 – 0-back RT; NB-RT-1 ­– 1-back RT; NB-RT-2 – 2-back RT; NB-RT-3 – 3-back RT; NB-RTCosts – RT cost; NB-Err-0 – 0-back error-rate; NB-Err-1 – 1-back error-rate; NB-Err-2 – 2-back error-rate; NB-Err-3 – 3-back error-rate; NB-ErrCosts – error-rate cost.
Bold p-values indicate significant effects, Bonferroni corrected alpha p < 0.00001539.
[truncated: 9 more columns]
